# Supplementary material for: In situ functional dissection of RNA cis-regulatory elements by multiplex CRISPR-Cas9 genome engineering
Source: Nat Commun. 2017 Dec 13;8:2109. doi: 10.1038/s41467-017-00686-2 (PMC5727397; doi:10.1038/s41467-017-00686-2)
Supplement: Supplementary file 1 — Supplementary Data 1 [file 41467_2017_686_MOESM1_ESM.xlsx]

## Sheet: Sheet1
No.	Batch	Figure	GENE NAME	GENE ID	CRISPR Spacer Sequence	CRISPR target genome coordinates			FWD OLIGO (5'-3')	REV OLIGO (5'-3')	PAM IDENTITY/POSITION
1	Proof of principle: pck-MRE	Fig. 1c	pck	FBgn0013720	TGCGCAATCGACGCCGTCCA	chrX	1366059	1366079	TTCGTGCGCAATCGACGCCGTCCA	AACTGGACGGCGTCGATTGCGCAC	TAG, 1bp downstream
2	Proof of principle: pck-polyA	Fig. 1d	pck	FBgn0013720	GTGTAGAGACATATCAACAT	chrX	1366311	1366330	TTCGATGTTGATATGTCTCTACAC	AACGTGTAGAGACATATCAACATC	CAG, 23bp upstream to polyA signal
3	Proof of principle: pck-control	Fig. 1b	pck	FBgn0013720	TTCCGATTGGATCTTAGCTT	chrX	1366008	1366027	TTCGAAGCTAAGATCCAATCGGAA	AACTTCCGATTGGATCTTAGCTTC	CGG
1	CG9257 saturation mutagenesis	Fig.2b,c and Fig.3 a,b,c	CG9257	FBgn0032916	GCTTTGTGATTTTGTGATTT	chr2L	21103973	21103992	TTCGAAATCACAAAATCACAAAGC	AACGCTTTGTGATTTTGTGATTTC	CCT
2	CG9257 saturation mutagenesis	Fig.2b,c and Fig.3 a,b,c	CG9257	FBgn0032916	AATTATATACTTATCGTTTA	chr2L	21104006	21104025	TTCGTAAACGATAAGTATATAATT	AACAATTATATACTTATCGTTTAC	CTT
3	CG9257 saturation mutagenesis	Fig.2b,c and Fig.3 a,b,c	CG9257	FBgn0032916	ATCGTTTAGTTCGTACGTTA	chr2L	21104018	21104037	TTCGTAACGTACGAACTAAACGAT	AACATCGTTTAGTTCGTACGTTAC	CTT
4	CG9257 saturation mutagenesis	Fig.2b,c and Fig.3 a,b,c	CG9257	FBgn0032916	TTGTGTTCTTCTCGTTGACC	chr2L	21104124	21104143	TTCGGTCAACGAGAAGAACACAA	AACTTGTGTTCTTCTCGTTGACC	CTT
5	CG9257 saturation mutagenesis	Fig.2b,c and Fig.3 a,b,c	CG9257	FBgn0032916	CTCGTTGACCACTGCCGTCC	chr2L	21104134	21104153	TTCGGACGGCAGTGGTCAACGAG	AACCTCGTTGACCACTGCCGTCC	CTT
6	CG9257 saturation mutagenesis	Fig.2b,c and Fig.3 a,b,c	CG9257	FBgn0032916	TATTTGATAAGCAATTCTTT	chr2L	21104105	21104124	TTCGAAAGAATTGCTTATCAAATA	AACTATTTGATAAGCAATTCTTTC	CCA
7	CG9257 saturation mutagenesis	Fig.2b,c and Fig.3 a,b,c	CG9257	FBgn0032916	CTGCCGTCCCAGGCTCGTGT	chr2L	21104145	21104164	TTCGACACGAGCCTGGGACGGCAG	AACCTGCCGTCCCAGGCTCGTGTC	CCA
8	CG9257 saturation mutagenesis	Fig.2b,c and Fig.3 a,b,c	CG9257	FBgn0032916	TCCCAGGCTCGTGTACTTAA	chr2L	21104151	21104170	TTCGTTAAGTACACGAGCCTGGGA	AACTCCCAGGCTCGTGTACTTAAC	CCG
9	CG9257 saturation mutagenesis	Fig.2b,c and Fig.3 a,b,c	CG9257	FBgn0032916	AGGCTCGTGTACTTAATCGT	chr2L	21104155	21104174	TTCGACGATTAAGTACACGAGCCT	AACAGGCTCGTGTACTTAATCGTC	CCC
10	CG9257 saturation mutagenesis	Fig.2b,c and Fig.3 a,b,c	CG9257	FBgn0032916	AATCGTTGAGTCACTTGATT	chr2L	21104169	21104188	TTCGAATCAAGTGACTCAACGATT	AACAATCGTTGAGTCACTTGATTC	CTT
11	CG9257 saturation mutagenesis	Fig.2b,c and Fig.3 a,b,c	CG9257	FBgn0032916	GGCTCGTGTACTTAATCGTT	chr2L	21104156	21104175	TTCGGCTCGTGTACTTAATCGTT	AACAACGATTAAGTACACGAGCC	GAG
12	CG9257 saturation mutagenesis	Fig.2b,c and Fig.3 a,b,c	CG9257	FBgn0032916	TCGTTGACCACTGCCGTCCC	chr2L	21104135	21104154	TTCGTCGTTGACCACTGCCGTCCC	AACGGGACGGCAGTGGTCAACGAC	AGG
13	CG9257 saturation mutagenesis	Fig.2b,c and Fig.3 a,b,c	CG9257	FBgn0032916	GCGTTGGTTTCCTGCTTTGT	chr2L	21103960	21103979	TTCGACAAAGCAGGAAACCAACGC	AACGCGTTGGTTTCCTGCTTTGTC	CCT
14	CG9257 saturation mutagenesis	Fig.2b,c and Fig.3 a,b,c	CG9257	FBgn0032916	CCGTCCCAGGCTCGTGTACT	chr2L	21104148	21104167	TTCGAGTACACGAGCCTGGGACGG	AACCCGTCCCAGGCTCGTGTACTC	CTG
15	CG9257 saturation mutagenesis	Fig.2b,c and Fig.3 a,b,c	CG9257	FBgn0032916	CTCAACGCTTTCGCCTGCGT	chr2L	21103944	21103963	TTCGCTCAACGCTTTCGCCTGCGT	AACACGCAGGCGAAAGCGTTGAGC	TGG
16	CG9257 saturation mutagenesis	Fig.2b,c and Fig.3 a,b,c	CG9257	FBgn0032916	GTTACGCACTCCTTAGAGTT	chr2L	21104034	21104053	TTCGTTACGCACTCCTTAGAGTT	AACAACTCTAAGGAGTGCGTAAC	CGG
17	CG9257 saturation mutagenesis	Fig.2b,c and Fig.3 a,b,c	CG9257	FBgn0032916	AGTTCGGTTCCCTTATTCCC	chr2L	21104050	21104069	TTCGAGTTCGGTTCCCTTATTCCC	AACGGGAATAAGGGAACCGAACTC	AGG
18	CG9257 saturation mutagenesis	Fig.2b,c and Fig.3 a,b,c	CG9257	FBgn0032916	AGTCACTTGATTTCAATTCC	chr2L	21104177	21104196	TTCGAGTCACTTGATTTCAATTCC	AACGGAATTGAAATCAAGTGACTC	CGG
19	CG9257 saturation mutagenesis	Fig.2b,c and Fig.3 a,b,c	CG9257	FBgn0032916	GATCGTTTGACCGCTTGACT	chr2L	21104199	21104218	TTCGATCGTTTGACCGCTTGACT	AACAGTCAAGCGGTCAAACGATC	AGG
20	CG9257 saturation mutagenesis	Fig.2b,c and Fig.3 a,b,c	CG9257	FBgn0032916	ACTAGGACAATGTGCGCAAA	chr2L	21104216	21104235	TTCGACTAGGACAATGTGCGCAAA	AACTTTGCGCACATTGTCCTAGTC	AGG
21	CG9257 saturation mutagenesis	Fig.2b,c and Fig.3 a,b,c	CG9257	FBgn0032916	TTTTTGAGACAGTTTTTGCT	chr2L	21104248	21104267	TTCGTTTTTGAGACAGTTTTTGCT	AACAGCAAAAACTGTCTCAAAAAC	TGG
22	CG9257 saturation mutagenesis	Fig.2b,c and Fig.3 a,b,c	CG9257	FBgn0032916	TTTTGAGACAGTTTTTGCTT	chr2L	21104249	21104268	TTCGTTTTGAGACAGTTTTTGCTT	AACAAGCAAAAACTGTCTCAAAAC	GGG
23	CG9257 saturation mutagenesis	Fig.2b,c and Fig.3 a,b,c	CG9257	FBgn0032916	AGTTTTTGCTTGGGAACTGT	chr2L	21104258	21104277	TTCGAGTTTTTGCTTGGGAACTGT	AACACAGTTCCCAAGCAAAAACTC	TGG
24	CG9257 saturation mutagenesis	Fig.2b,c and Fig.3 a,b,c	CG9257	FBgn0032916	CATCCGTTGCTCACTCAACG	chr2L	21103931	21103950	TTCGCGTTGAGTGAGCAACGGATG	AACCATCCGTTGCTCACTCAACGC	CCC
25	CG9257 saturation mutagenesis	Fig.2b,c and Fig.3 a,b,c	CG9257	FBgn0032916	TCCGTTGCTCACTCAACGCT	chr2L	21103933	21103952	TTCGAGCGTTGAGTGAGCAACGGA	AACTCCGTTGCTCACTCAACGCTC	CCA
26	CG9257 saturation mutagenesis	Fig.2b,c and Fig.3 a,b,c	CG9257	FBgn0032916	TTGCTCACTCAACGCTTTCG	chr2L	21104062	21104081	TTCGCGAAAGCGTTGAGTGAGCAA	AACTTGCTCACTCAACGCTTTCGC	CCG
27	CG9257 saturation mutagenesis	Fig.2b,c and Fig.3 a,b,c	CG9257	FBgn0032916	TTATTCCCAGGATGCAAAGC	chr2L	21104220	21104239	TTCGCTTTGCATCCTGGGAATAA	AACTTATTCCCAGGATGCAAAGC	CCC
28	CG9257 saturation mutagenesis	Fig.2b,c and Fig.3 a,b,c	CG9257	FBgn0032916	AGGATGCAAAGCTCTCTAAC	chr2L	21104233	21104252	TTCGTTAGAGAGCTTTGCATCCT	AACAGGATGCAAAGCTCTCTAAC	CCC
29	CG9257 saturation mutagenesis	Fig.2b,c and Fig.3 a,b,c	CG9257	FBgn0032916	TGTACTTTCCATATTTGATA	chr2L	21104237	21104256	TTCGTATCAAATATGGAAAGTACA	AACTGTACTTTCCATATTTGATAC	CCC
30	CG9257 saturation mutagenesis	Fig.2b,c and Fig.3 a,b,c	CG9257	FBgn0032916	TAGAGTTCGGTTCCCTTATT	chr2L	21103954	21103973	TTCGAATAAGGGAACCGAACTCTA	AACTAGAGTTCGGTTCCCTTATTC	CCT
31	CG9257 saturation mutagenesis	Fig.2b,c and Fig.3 a,b,c	CG9257	FBgn0032916	GGATCGTTTGACCGCTTGAC	chr2L	21104185	21104204	TTCGTCAAGCGGTCAAACGATCC	AACGGATCGTTTGACCGCTTGAC	CCC
32	CG9257 saturation mutagenesis	Fig.2b,c and Fig.3 a,b,c	CG9257	FBgn0032916	CTTGACTAGGACAATGTGCG	chr2L	21104269	21104288	TTCGCGCACATTGTCCTAGTCAAG	AACCTTGACTAGGACAATGTGCGC	CCG
33	CG9257 saturation mutagenesis	Fig.2b,c and Fig.3 a,b,c	CG9257	FBgn0032916	TTCGTACGTTACGCACTCCT	chr2L	21104277	21104296	TTCGTTCGTACGTTACGCACTCCT	AACAGGAGTGCGTAACGTACGAAC	TAG
34	CG9257 saturation mutagenesis	Fig.2b,c and Fig.3 a,b,c	CG9257	FBgn0032916	CGTACGTTACGCACTCCTTA	chr2L	21104070	21104089	TTCGCGTACGTTACGCACTCCTTA	AACTAAGGAGTGCGTAACGTACGC	GAG
35	CG9257 saturation mutagenesis	Fig.2b,c and Fig.3 a,b,c	CG9257	FBgn0032916	CTGTACTTTCCATATTTGAT	chr2L	21104094	21104113	TTCGCTGTACTTTCCATATTTGAT	AACATCAAATATGGAAAGTACAGC	AAG
36	CG9257 saturation mutagenesis	Fig.2b,c and Fig.3 a,b,c	CG9257	FBgn0032916	GGACAATGTGCGCAAAAGGT	chr2L	21104047	21104066	TTCGGACAATGTGCGCAAAAGGT	AACACCTTTTGCGCACATTGTCC	TAG
37	CG9257 saturation mutagenesis	Fig.2b,c and Fig.3 a,b,c	CG9257	FBgn0032916	AAAAGGTTAGATCGGTTTTT	chr2L	21104198	21104217	TTCGAAAAGGTTAGATCGGTTTTT	AACAAAAACCGATCTAACCTTTTC	GAG
38	CG9257 saturation mutagenesis	Fig.2b,c and Fig.3 a,b,c	CG9257	FBgn0032916	GGTTAGATCGGTTTTTGAGA	chr2L	21104212	21104231	TTCGGTTAGATCGGTTTTTGAGA	AACTCTCAAAAACCGATCTAACC	CAG
39	CG9257 saturation mutagenesis	Fig.2b,c and Fig.3 a,b,c	CG9257	FBgn0032916	TCGCCTGCGTTGGTTTCCTG	chr2L	21104027	21104046	TTCGCAGGAAACCAACGCAGGCGA	AACTCGCCTGCGTTGGTTTCCTGC	CTT
40	CG9257 saturation mutagenesis	Fig.2b,c and Fig.3 a,b,c	CG9257	FBgn0032916	GATTTCAATTCCCGGATCGT	chr2L	21104029	21104048	TTCGACGATCCGGGAATTGAAATC	AACGATTTCAATTCCCGGATCGTC	CTT
41	CG9257 saturation mutagenesis	Fig.2b,c and Fig.3 a,b,c	CG9257	FBgn0032916	GGGAACTGTTGGTTTTGAAT	chr2L	21104093	21104112	TTCGATTCAAAACCAACAGTTCCC	AACGGGAACTGTTGGTTTTGAATC	CTT
42	CG9257 saturation mutagenesis	Fig.2b,c and Fig.3 a,b,c	CG9257	FBgn0032916	TTGGTTTTGAATGACATTGA	chr2L	21103937	21103956	TTCGTCAATGTCATTCAAAACCAA	AACTTGGTTTTGAATGACATTGAC	CTG
1	CG9257 saturation mutagenesis single sgRNA validation	Fig.3d	CG9257	FBgn0032916	GCTTTGTGATTTTGTGATTT	chr2L	21103973	21103992	TTCGAAATCACAAAATCACAAAGC	AACGCTTTGTGATTTTGTGATTTC	CCT
2	CG9257 saturation mutagenesis single sgRNA validation	Fig.3e	CG9257	FBgn0032916	TATTTGATAAGCAATTCTTT	chr2L	21104105	21104124	TTCGAAAGAATTGCTTATCAAATA	AACTATTTGATAAGCAATTCTTTC	CCA
3	CG9257 saturation mutagenesis single sgRNA validation	Supplementary Fig.4	CG9257	FBgn0032916	TCGTTGACCACTGCCGTCCC	chr2L	21104135	21104154	TTCGTCGTTGACCACTGCCGTCCC	AACGGGACGGCAGTGGTCAACGAC	AGG
4	CG9257 saturation mutagenesis single sgRNA validation	Supplementary Fig.4	CG9257	FBgn0032916	GCGTTGGTTTCCTGCTTTGT	chr2L	21103960	21103979	TTCGACAAAGCAGGAAACCAACGC	AACGCGTTGGTTTCCTGCTTTGTC	CCT
1	CG9257 combinatorial activity sgRNA seletion (MRE1/2 sgRNA1)	able	CG9257	FBgn0032916	GCTTTGTGATTTTGTGATTT	chr2L	21103973	21103992	TTCGAAATCACAAAATCACAAAGC	AACGCTTTGTGATTTTGTGATTTc	CCT
2	CG9257 combinatorial activity sgRNA seletion (MRE1/2 sgRNA2)	Fig.4b	CG9257	FBgn0032916	TGTGATTTTGTGATTTTGAT	chr2L	21103977	21103996	TTCGATCAAAATCACAAAATCACA	AACTGTGATTTTGTGATTTTGATc	CTT
3	CG9257 combinatorial activity sgRNA seletion (MRE1/2 sgRNA3)	Fig.4b	CG9257	FBgn0032916	TGATTTTGTGATTTTGATAA	chr2L	21103979	21103998	TTCGTGATTTTGTGATTTTGATAA	AACTTATCAAAATCACAAAATCAc	AAG
4	CG9257 combinatorial activity sgRNA seletion (MRE3 sgRNA1)	Fig.4b	CG9257	FBgn0032916	AATTATATACTTATCGTTTA	chr2L	21104006	21104025	TTCGTAAACGATAAGTATATAATT	AACAATTATATACTTATCGTTTAc	CTT
5	CG9257 combinatorial activity sgRNA seletion (MRE3 sgRNA2)	Fig.4b	CG9257	FBgn0032916	ATCGTTTAGTTCGTACGTTA	chr2L	21104018	21104037	TTCGTAACGTACGAACTAAACGAT	AACATCGTTTAGTTCGTACGTTAc	CTT
6	CG9257 combinatorial activity sgRNA seletion (MRE3 sgRNA3)	Fig.4b	CG9257	FBgn0032916	TTAATTATATACTTATCGTT	chr2L	21104004	21104023	TTCGTTAATTATATACTTATCGTT	AACAACGATAAGTATATAATTAAc	TAG
7	CG9257 combinatorial activity sgRNA seletion (MRE4 sgRNA1)	Fig.4b	CG9257	FBgn0032916	TTGTGTTCTTCTCGTTGACC	chr2L	21104124	21104143	TTCGGTCAACGAGAAGAACACAA	AACTTGTGTTCTTCTCGTTGACC	CTT
8	CG9257 combinatorial activity sgRNA seletion (MRE 5 sgRNA1)	Fig.4b	CG9257	FBgn0032916	CTGCCGTCCCAGGCTCGTGT	chr2L	21104145	21104164	TTCGACACGAGCCTGGGACGGCAG	AACCTGCCGTCCCAGGCTCGTGTc	CCA
9	CG9257 combinatorial activity sgRNA seletion (MRE 5 sgRNA2)	Fig.4b	CG9257	FBgn0032916	CTCGTTGACCACTGCCGTCC	chr2L	21104134	21104153	TTCGGACGGCAGTGGTCAACGAG	AACCTCGTTGACCACTGCCGTCC	CTT
10	CG9257 combinatorial activity sgRNA seletion (MRE 6 sgRNA1)	Fig.4b	CG9257	FBgn0032916	TCGTTGACCACTGCCGTCCC	chr2L	21104135	21104154	TTCGTCGTTGACCACTGCCGTCCC	AACGGGACGGCAGTGGTCAACGAc	AGG
11	CG9257 combinatorial activity sgRNA seletion (MRE 6 sgRNA2)	Fig.4b	CG9257	FBgn0032916	CCGTCCCAGGCTCGTGTACT	chr2L	21104148	21104167	TTCGAGTACACGAGCCTGGGACGG	AACCCGTCCCAGGCTCGTGTACTc	CTG
12	CG9257 combinatorial activity sgRNA seletion (MRE 7 sgRNA1)	Fig.4b	CG9257	FBgn0032916	AGGCTCGTGTACTTAATCGT	chr2L	21104155	21104174	TTCGACGATTAAGTACACGAGCCT	AACAGGCTCGTGTACTTAATCGTc	CCC
13	CG9257 combinatorial activity sgRNA seletion (MRE 7 sgRNA2)	Fig.4b	CG9257	FBgn0032916	GGCTCGTGTACTTAATCGTT	chr2L	21104156	21104175	TTCGGCTCGTGTACTTAATCGTT	AACAACGATTAAGTACACGAGCC	GAG
14	CG9257 combinatorial activity sgRNA seletion (MRE 7 sgRNA3)	Fig.4b	CG9257	FBgn0032916	GTGTACTTAATCGTTGAGTC	chr2L	21104161	21104180	TTCGACTCAACGATTAAGTACAC	AACGTGTACTTAATCGTTGAGTC	CTC
1	CG9257 combinatorial activity	Fig.4 and Fig.5	CG9257-sgRNA1 (a1)	FBgn0032916	GCTTTGTGATTTTGTGATTT	chr2L	21103973	21103992	TTCGAAATCACAAAATCACAAAGC	AACGCTTTGTGATTTTGTGATTTC	CCT
2	CG9257 combinatorial activity	Fig.4 and Fig.5	CG9257-sgRNA2 (a2)	FBgn0032916	AATTATATACTTATCGTTTA	chr2L	21104006	21104025	TTCGTAAACGATAAGTATATAATT	AACAATTATATACTTATCGTTTAC	CTT
3	CG9257 combinatorial activity	Fig.4 and Fig.5	CG9257-sgRNA3 (a3)	FBgn0032916	ATCGTTTAGTTCGTACGTTA	chr2L	21104018	21104037	TTCGTAACGTACGAACTAAACGAT	AACATCGTTTAGTTCGTACGTTAC	CTT
4	CG9257 combinatorial activity	Fig.4 and Fig.5	CG9257-sgRNA4 (b1)	FBgn0032916	TTGTGTTCTTCTCGTTGACC	chr2L	21104124	21104143	TTCGGTCAACGAGAAGAACACAA	AACTTGTGTTCTTCTCGTTGACC	CTT
5	CG9257 combinatorial activity	Fig.4 and Fig.5	CG9257-sgRNA5 (b2)	FBgn0032916	CTGCCGTCCCAGGCTCGTGT	chr2L	21104145	21104164	TTCGACACGAGCCTGGGACGGCAG	AACCTGCCGTCCCAGGCTCGTGTC	CCA
6	CG9257 combinatorial activity	Fig.4 and Fig.5	CG9257-sgRNA6 (b3)	FBgn0032916	AGGCTCGTGTACTTAATCGT	chr2L	21104155	21104174	TTCGACGATTAAGTACACGAGCCT	AACAGGCTCGTGTACTTAATCGTC	CCC
7	CG9257 combinatorial activity	Fig.4 and Fig.5	CG9257-sgRNA7 (b4)	FBgn0032916	TCGTTGACCACTGCCGTCCC	chr2L	21104135	21104154	TTCGTCGTTGACCACTGCCGTCCC	AACGGGACGGCAGTGGTCAACGAC	AGG
Supplementary Data 1. GenERA CRISPR/Cas9 sgRNA libraries corresponding to data in Fig. 1-5. Detailed representation all sgRNA spacer sequences together with corresponding protospacer genomic coordinates, forward/reverse oligonucleotides used for cloning in pAc-Cas9-sgRNA vector, and PAM identity/position.
