# Supplementary material for: In situ functional dissection of RNA cis-regulatory elements by multiplex CRISPR-Cas9 genome engineering
Source: Nat Commun. 2017 Dec 13;8:2109. doi: 10.1038/s41467-017-00686-2 (PMC5727397; doi:10.1038/s41467-017-00686-2)
Supplement: Supplementary file 2 — Supplementary Data 2 [file 41467_2017_686_MOESM2_ESM.xlsx]

## Sheet: Sheet1
No.	Batch	Figure number	Name	Gene ID	Tm (gDNA)	PCR cycles (gDNA)	Tm (cDNA)	PCR cycles (cDNA)	Forward Primers (5' - 3')	Reverse Primers (5' - 3')	AMPLICON SEQUENCE (5'-3')
1	Proof of principle: pck-MRE	Fig. 1c	pck MRE / pck control	FBgn0013720	55	20	55	20	ACACTCTTTCCCTACACGACGCTCTTCCGATCTCGCCCGACTTCCATACATTC	GTGACTGGAGTTCAGACGTGTGCTCTTCCGATCTCGTGCTATTTAATACAATTACAAACGG	ACACTCTTTCCCTACACGACGCTCTTCCGATCTCGCCCGACTTCCATACATTCCGTTCCGATTGGATCTTAGCTTAAGTTTTCAGACGCAATCTCGTGCCTCGAATCTGCGCAATCGACGCCGTCCATAGTGCCTTTAACAATCGACCATATGTATCTATATACACGCCGACTCAGCCGAGATCAGCTCGTATCCGTTTGTAATTGTATTAAATAGCACGAGATCGGAAGAGCACACGTCTGAACTCCAGTCAC
2	Proof of principle: pck-polyA	Fig. 1d	pck (polyA gDNA)	FBgn0013720	55	20	55	20	ACACTCTTTCCCTACACGACGCTCTTCCGATCTCCGTTTGTAATTGTATTAAATAGCACG	GTGACTGGAGTTCAGACGTGTGCTCTTCCGATCTACCAGGAACATGTAGCTGGG	ACACTCTTTCCCTACACGACGCTCTTCCGATCTCCGTTTGTAATTGTATTAAATAGCACGTACAGCTAAACGTAAGATCAGTGCGACCAAAAAGATCCACTAACTTTTTACACATCTACCATTATACTTTTTATATAGGCTCAAAAATGTTTACAGCTTAAATTTTTAGACCATATTCCACCTTTTATAAGCAAACTGGTGTAGAGACATATCAACATTGAATTAAATGTATTATTTGAACTTGCGAAGCTAAACGTACTGATCAGATTGATCATCTCCGCCCTGGTTTCCCCATCATGACCCCCAGCTACATGTTCCTGGTAGATCGGAAGAGCACACGTCTGAACTCCAGTCAC
3	Proof of principle: pck-control	Fig. 1b	pck (polyA cDNA)	FBgn0013720	55	20	55	20	ACACTCTTTCCCTACACGACGCTCTTCCGATCTCCGTTTGTAATTGTATTAAATAGCACG	GTGACTGGAGTTCAGACGTGTGCTCTTCCGATCTTTTTTTTTTTTTTTTTTT	ACACTCTTTCCCTACACGACGCTCTTCCGATCTCCGTTTGTAATTGTATTAAATAGCACGTACAGCTAAACGTAAGATCAGTGCGACCAAAAAGATCCACTAACTTTTTACACATCTACCATTATACTTTTTATATAGGCTCAAAAATGTTTACAGCTTAAATTTTTAGACCATATTCCACCTTTTATAAGCAAACTGGTGTAGAGACATATCAACATTGAATTAAATGTATTATTTGAACTTGaaaaaaaaaaaaaaaaaaAGATCGGAAGAGCACACGTCTGAACTCCAGTCAC
1	CG9257 Saturation mutagenesis	Fig. 2 and Fig.3	CG9257 (gDNA)	FBgn0032916	61	20	N/A	N/A	ACACTCTTTCCCTACACGACGCTCTTCCGATCTGCCTTTATACCACTGCTGT	GTGACTGGAGTTCAGACGTGTGCTCTTCCGATCTAGTCGTCGCACAATCCAGG	ACACTCTTTCCCTACACGACGCTCTTCCGATCTGCCTTTATACCACTGCTGTTCTGCCTCTGCAAGCTGTGATCCCCATCCGTTGCTCACTCAACGCTTTCGCCTGCGTTGGTTTCCTGCTTTGTGATTTTGTGATTTTGATAAAAGACTTAATTATATACTTATCGTTTAGTTCGTACGTTACGCACTCCTTAGAGTTCGGTTCCCTTATTCCCAGGATGCAAAGCTCTCTAACGCCCTGTACTTTCCATATTTGATAAGCAATTCTTTTGTGTTCTTCTCGTTGACCACTGCCGTCCCAGGCTCGTGTACTTAATCGTTGAGTCACTTGATTTCAATTCCCGGATCGTTTGACCGCTTGACTAGGACAATGTGCGCAAAAGGTTAGATCGGTTTTTG…
2	CG9257 Saturation mutagenesis	Fig. 2 and Fig.3	CG9257 (cDNA)	FBgn0032916	N/A	N/A	51	20	ACACTCTTTCCCTACACGACGCTCTTCCGATCTGCCTTTATACCACTGCTGT	GTGACTGGAGTTCAGACGTGTGCTCTTCCGATCTCAATAACAAACAAGGTTAAT	ACACTCTTTCCCTACACGACGCTCTTCCGATCTGCCTTTATACCACTGCTGTTCTGCCTCTGCAAGCTGTGATCCCCATCCGTTGCTCACTCAACGCTTTCGCCTGCGTTGGTTTCCTGCTTTGTGATTTTGTGATTTTGATAAAAGACTTAATTATATACTTATCGTTTAGTTCGTACGTTACGCACTCCTTAGAGTTCGGTTCCCTTATTCCCAGGATGCAAAGCTCTCTAACGCCCTGTACTTTCCATATTTGATAAGCAATTCTTTTGTGTTCTTCTCGTTGACCACTGCCGTCCCAGGCTCGTGTACTTAATCGTTGAGTCACTTGATTTCAATTCCCGGATCGTTTGACCGCTTGACTAGGACAATGTGCGCAAAAGGTTAGATCGGTTTTTG…
1	CG9257 Combinatorial activity	Fig. 4 and Fig.5	CG9257 (gDNA and cDNA)	FBgn0032916	67	20	67	20	ACACTCTTTCCCTACACGACGCTCTTCCGATCTGGGCCTTTATACCACTGCTG	GTGACTGGAGTTCAGACGTGTGCTCTTCCGATCTCCGATCTAACCTTTTGCGCA	ACACTCTTTCCCTACACGACGCTCTTCCGATCTGGGCCTTTATACCACTGCTGTTCTGCCTCTGCAAGCTGTGATCCCCATCCGTTGCTCACTCAACGCTTTCGCCTGCGTTGGTTTCCTGCTTTGTGATTTTGTGATTTTGATAAAAGACTTAATTATATACTTATCGTTTAGTTCGTACGTTACGCACTCCTTAGAGTTCGGTTCCCTTATTCCCAGGATGCAAAGCTCTCTAACGCCCTGTACTTTCCATATTTGATAAGCAATTCTTTTGTGTTCTTCTCGTTGACCACTGCCGTCCCAGGCTCGTGTACTTAATCGTTGAGTCACTTGATTTCAATTCCCGGATCGTTTGACCGCTTGACTAGGACAATGTGCGCAAAAGGTTAGATCGGAGAT…
1	Illumina sequencing indexing primer	Fig. 1; Fig. 2, Fig.3, Fig. 4, Fig.5, Fig 6, Fig 7	PCR NGS indexing primer		62	10	62	10	AATGATACGGCGACCACCGAGATCTACACNNNNNNNNACACTCTTTCCCTACACGAC	CAAGCAGAAGACGGCATACGAGATNNNNNNNNGTGACTGGAGTTCAGACGTGT
1	miR-184 MRE GenERA	Fig. 6a, b	sinu (MRE1)	FBgn0010894	55	25	55	32	TGCACCAAGGAAAACACAAG	TTGAATAAAATATAAAACGAACATAAACCA	TGCACCAAGGAAAACACAAGCCAACCAAGAGGAAAACAAAACAAAAACATTCCGTCCCCTCAAAGAATTCTCACCCTAAACATTACAGTCGAACTTCTCTAAGGCGAAATATTCTAACTAACAGTTTCTGGTAGTGCACGTTTTTAAAGTTGGTTTATGTTCGTTTTATATTTTATTCAA
2	miR-184 MRE GenERA	Fig. 6a, b	sinu (MRE2)		55	27	55	32	CCCAGAGAAAGGTAAGCGAAAC	TTGCTTTAATACATTGCTAAATTCTCGG	CCCAGAGAAAGGTAAGCGAAACTCCGCCCATTAGTTTTAAGAACAAAACATTCCCTTTTGAACTCGAATATTCCGCACAAGTTACCTTCTTTTAAAGGTAACAATTAGGTCTGTATTAATCATCCGTCCTTTGCACGTATTTGTAACATTTTCTAAACCGAGAATTTAGCAATGTATTAAAGCAA
3	miR-184 MRE GenERA	Fig. 6a, b	Mgat2	FBgn0039738	55	25	55	27	GAATCGCCGTGTTGTTGCAA	TGTATGTGTATGGTCTATCGCTAGT	GAATCGCCGTGTTGTTGCAACCTCCAATCTTGTGCCGTTCGCCCTTCAGTTTGTCGATCATCACTGGAAGTGTTTAGGCTCCGTCCAGATCCAAAGATCGACAGAGTTCCAAGCGACGGGGCGGCAATCCTTCAAACTGAAACCAGAAACTAAACCTACGAATACTAGCGATAGACCATACACATACA
4	miR-184 MRE GenERA	Fig. 6a, b	CG1105	FBgn0037465	55	27	55	30	CTTAAACTTTGATGTCGAACT	ACAGAAGTTAAGCATTTCAAA	TGGCTGTCTCTGTTTCTGGAGGGTTAGCTTTCGCAATTTTTATCGGCTTTGCATTTATGAAATATTAGCTTTCCGTCCAAATAGAAAGCATAAACAGGTGCAGTCAAAATAAAAAAGGTCTACCTATACAAAGTTTTTGAAATGCTTAACTTCTGTTTATAATTAAATAGCTTTCGGACAGTAAATACAAAGA
5	miR-184 MRE GenERA	Fig. 6a, b	CG43367	FBgn0263110	55	26	55	28	TTAAGTACGCACACTCGGATC	CGTACTGGGTGGTATGGAAAT	TTAAGTACGCACACTCGGATCGCATGGTATTGCTACCCAATCATTAACAGAGCATTTCCAATTGAAGTATTATCACCACAGCACGATCACAGTCCGTCCACACAGATCCGAGATCCGCATAGGCAGACAATACCCAATACTTGGTGCGCCAGAGCAAGAGATTCTATCTATTTCCATACCACCCAGTACG
6	miR-184 MRE GenERA	Fig. 6a, b	CG31195 (MRE1)	FBgn0051195	55	27	55	27	AGCTTCGGGTCTGCAATCC	TGGGTGTCAATTTTGTGTCTGTG	AGCTTCGGGTCTGCAATCCGCTTTGGGACTTGTGGTCGCTCTGATCGGGCTCACGCTCACCCTGCTGTATAGATTTAGTTAAGCACCGCACGCCAAATAACTAACGCAAACTTCCGTCCAAACAAAACTCACATCAAATCTCTCCACAAAAGATATAACTACAAAGCAACACAGACACAAAATTGACACCCA
7	miR-184 MRE GenERA	Fig. 6a, b	CG31195 (MRE2)		55	26	55	29	AGATCAGTACAAAGCAATGAGAAGA	CAAGCAGGTTGTAAAAGTTATTCGA	AGATCAGTACAAAGCAATGAGAAGAAATCGAATGTGTAAATTGTGCCTTAAACTGAATATTTGTAACACAACAGACTATATCAAAAACATCCGTCCAATGAGTAGTCTACTTTGTATTATGTATCTACATATCTGAATTAGTGATAAGTGCCTTGAGACAAAATCGAATAACTTTTACAACCTGCTTG
8	miR-184 MRE GenERA	Fig. 6a, b	CG8121	FBgn0037680	55	26	55	27	ACTATAGTGTACATTCCATCCACCA	AAAACACGATATTTTGACATTCATACAT	ACTATAGTGTACATTCCATCCACCAGTTTAGTGCCTTAGAGATGCGCCTCTCGAATACCACAAATTTTAACCGCGAATCAGCGTAATTAGTTGTAAGTCTATTCCGTCCAAACGCATATGTTTTTTGTATACTGTTGAAGAATCGCTGTCTTTATGTATGAATGTCAAAATATCGTGTTTT
9	miR-184 MRE GenERA	Fig. 6a, b	Mcr	FBgn0267488	55	31	55	31	TTTATTGAATGTGTTTACTTTGTAG	TCTAATTTACGTTTAACTGCTGT	ACAACTTGCTAAGATTCGTAATGTTTTTGTTCATTTATTGAATGTGTTTACTTTGTAGTTTTTTGTTTTGAGTTGTAGTTTTTTTGTTTGCCAACGAAATTGCATTCCGTCCAAAAATGCTGGTCAACATTTTGGTTTTATTTTTAGTTCTTTTCAGTTTTACTCCACTGACCCGCTGTATAATTGAATGTACAA
10	miR-184 MRE GenERA	Fig. 6a, b	Tsf2	FBgn0036299	55	26	55	30	AATTCTACAAGCATCTCTAGCACA	ACAAATACTATAATAAGGCACAGGACT	AATTCTACAAGCATCTCTAGCACAAAGAGAAAACATATCAACATTTTTACATTCCAAATATGATTAAGTTAAATGTGAAATCCCTTCCGTCCGAAAATGAAACTCTAACTAGCCGAAAAATATCTGTTGAAGGCTATAGTTTATAATTTATAAAGTCCTGTGCCTTATTATAGTATTTGT
11	miR-184 MRE GenERA	Fig. 6a, b	cals	FBgn0039928	55	26	55	28	TCAGCCCTCACCTTAAGATGT	ACAACTTTAGCTTTATTAAATAAGTCAACA	TCAGCCCTCACCTTAAGATGTAAAATGCACATGTCTACCAAATTTCAACTGAATTCTGTCGCAATGCATAGGAGGAAGTTTCTCCGTCCCAATAATTTAAGCCTAATAATAAAACATAAAAAAAATTTGAAATGGATCGTAATACCCAAACAATGTTGACTTATTTAATAAAGCTAAAGTTGT
12	miR-184 MRE GenERA	Fig. 6a, b	emp	FBgn0010435	55	32	56	35	GCAATCGATCCTGTTCTTGCT	AGAATATAAATTTCATATGCGGAACA	GCAATCGATCCTGTTCTTGCTTTCTTAAACCCTCTTGAAATGAAATTGTATGTACAATCAAGTCACAAAACTCGAAACGTTTCTCAAATAAAACAAAATTCCGTCCTCGAATACAAATGTGCTTTATAAGACCAAATGCTGGGCATGTTCCGCATATGAAATTTATATTCT
13	miR-184 MRE GenERA	Fig. 6a, b	lqfR (Epsin)	FBgn0261279	55	25	55	26	AAAGTTTGCGACACGTGCAA	CGAATCCGTTTAGTACAACCATT	AAAGTTTGCGACACGTGCAATTTGTTTCTAAATTCGTTGTTAAACAATTTACCCCCGATGCAATTTTCCGGATCAAACCCATTAATTCCACATCCGTCCTGATCGTCCACTCGGAATTTGAAAGTCGTCATCAAATGCAATACACAGAGTAGTTGAATAATGGTTGTACTAAACGGATTCG
14	miR-184 MRE GenERA	Fig. 6a, b	Ptp99A	FBgn0004369	55	27	55	28	TCTCCCAAGCAAATTCCTATTAAAGT	GCTAGGTTCGCTTAAGTTTGTCA	TCTCCCAAGCAAATTCCTATTAAAGTAATGAATATTAGTTGTTGAATTGAATTAGTTGATTGAGCAATCAATTTGCATTTTAATTCGAATCGATTCAGTCCGTCCTAGTATCTGTTATTCTTTTCATTTTGCCTTCCTAACAATTGGTTCCACTTTAAGACAGTTTAATGCAAAATGACAAACTTAAGCGAACCTAGC
15	miR-184 MRE GenERA	Fig. 6a, b	Sema-1B	FBgn0016059	53	31	53	26	CGCTAAACTTGTAAGCTTTGGA	AAATATATTAATTACGATGAAAATTGCATTT	CGCTAAACTTGTAAGCTTTGGATGGAAATAATGAGCTTGGTTGGCAATCAACGTAAATCAGCATTTTAATAATTTTATGTTTAATTTCTAAGCTGTTGTCCGTCCCACTAAAGAAGTTGCATAAATACAATGTACAATGGCAATTTTATTTTTAAAACGTGTAAAATGCAATTTTCATCGTAATTAATATATTT
16	miR-184 MRE GenERA	Fig. 6a, b	CG10217	FBgn0039113	53	31	53	35	TTTACAACCAACATAAAGTCACTT	ACTGCTTTAATTATTTGCACAATACA	TTTACAACCAACATAAAGTCACTTTTAGGAGCAATTGCGTGCCTTAGAATGCGAATTTTAGAAAGTTTTAAGCAAATTTTAAACTTAGTTTGTAAGATCATCACAATTTTTACGTGTAACAGCCATTCCGTCCCAAACGAATCTCAAATGTATTGTGCAAATAATTAAAGCAGT
17	miR-184 MRE GenERA	Fig. 6a, b	Ilp8	FBgn0036690	55	25	55	30	GAGAGCTCCAGTGTCATGCT	ATGGATCTGTGTCCCTGGGA	GAGAGCTCCAGTGTCATGCTCCATGCCCCACGCTCCAAGTCGGTGCCATCTGGTCAGAATCTTCTGAATCCGTCCATAGTTATAGTTAGGCTATTCATGTACATTCTACAAGTCGCGCTCACTCTTATAGAGTACCTTATTTGTGCCCACTCCCAGGGACACAGATCCAT
18	miR-184 MRE GenERA	Fig. 6a, b	CG4313	FBgn0025632	55	25	55	32	GAGTCCAATCGGCAGGTG	ACCAGGGGATCAAGGAATTTT	GAGTCCAATCGGCAGGTGAAGGCCACGACGTGACTCCGACAGATGCCTTAACACCTTCATCGTCCTCCGTCCTAGCGGGATATGATATATGTGTGCCATATGGTAGTAATACGATGGGAGAAGTACCCAAATGTCATGTTGAATGATCTGCGGTAAGAAAAAATTCCTTGATCCCCTGGT
19	miR-184 MRE GenERA	Fig. 6a, b	CG6583	FBgn0032420	55	35	55	32	TCCTCACCACAAACGAAACA	TTTACCTGCCTCTTGTTTGGA	TCCTCACCACAAACGAAACACGCAATAAGTGCCTTTTCGCCACTCCACATGATATCTAAGCTAGGATTGACTTTTGATATCAAAAACACATTCCGTCCACCTTTTTCCTGCCTATAATTAAGTCGAAAAGTTGAAAACATTTTAATCGTATAGGTACATTAGTTATCTACAATATCCAAACAAGAGGCAGGTAAA
20	miR-184 MRE GenERA	Fig. 6a, b	CG7713	FBgn0038545	55	26	55	27	GATCCAGAATCCGAACATTGAGC	CTATTTGGTAGGCATCTGTGGA	GATCCAGAATCCGAACATTGAGCTGCTCATGCCATGATGGAAGAACCTCCATACAGAAGCTCGAATAATCTATTAGAATACTTTTTGACTTGACACGCAACAAGAACTCCGTCCATGCGCATTTTTTACAATAAGAATTCCATACAATTCCACAGATGCCTACCAAATAG
21	miR-184 MRE GenERA	Fig. 6a, b	pck	FBgn0013720	55	26	55	25	CGCCCGACTTCCATACATTC	CGTGCTATTTAATACAATTACAAACGG	CGCCCGACTTCCATACATTCCGTTCCGATTGGATCTTAGCTTAAGTTTTCAGACGCAATCTCGTGCCTCGAATCTGCGCAATCGACGCCGTCCATAGTGCCTTTAACAATCGACCATATGTATCTATATACACGCCGACTCAGCCGAGATCAGCTCGTATCCGTTTGTAATTGTATTAAATAGCACG
22	miR-184 MRE GenERA	Fig. 6a, b	kune	FBgn0033032	55	29	55	25	GACCCCAACAAAGTAGTGCA	TGTAGTGGATTTAGTGGAATGACT	GACCCCAACAAAGTAGTGCATCGAATTCCGCTGTACAAGGAGGAATTCAAACAGATATATAAATCAAAAATGAATTCGAAGGAATTATCCGTCCATTTACACAATATTTAATAATAATTAACAAATATACAAATATATACGATGTAAGGTAGAATAGTCATTCCACTAAATCCACTACA
23	miR-184 MRE GenERA	Fig. 6a, b	crok	FBgn0032421	53	30	55	26	ACCTTAATTAGCAGTAACTTACCTG	AGTATTACAAGATTCAGTTTACGAG	ACCTTAATTAGCAGTAACTTACCTGACGCGCGAACAGTCTTGTGGTGAATGAGCGATGTGTAATCAAGTGCCTTTTCTGTAACGGACTCGTATTGTAACTTAAGCCTGGAATACTATTTCCGTCCAAAAAATATCTTACGCCTATGACATTCCATCTCGTAAACTGAATCTTGTAATACT
24	miR-184 MRE GenERA	Fig. 6a, b	cold	FBgn0031268	55	27	55	25	TGGCTCATTCCACGCTCTTA	CGCAAGGCATCAGGATAGTAAA	TGGCTCATTCCACGCTCTTAGCCTCAAGAGCCTTTGCTATACCAAGCACATTTCGCTTTTTGTATTATTTAAACGAAGCCGTCCATAAGCTAAGTAGATTCCACACTCCATTTAAAACTACACCGTCAAAGTGCCTTGACTCAGTTGGGAAGTAATGCCATTTACTATCCTGATGCCTTGCG
25	miR-184 MRE GenERA	Fig. 6a, b	CG13088	FBgn0032047	58	26	58	30	TTTGGAGTCCGCGATTTGTG	GCTATTTGACTCTATACCCTTGCA	TTTGGAGTCCGCGATTTGTGGAAATCGAATTCAGTCCAGACTCGTAGTAGTCATTTGAAAAGACTTAAATGACATTTCTACCTCAATCCGTCCGGTATACGAATATATATGTAGATGGAGATCCAAATGATATATCCTGAGTAAAATGTTGTACCCTTTGCAAGGGTATAGAGTCAAATAGC
26	miR-184 MRE GenERA	Fig. 6a, b	Cont	FBgn0037240	57	31	57	35	ACCTTATATTTGAGTAAGTGAAGTTATAA	CAGCAACATACTGGACCATAT	ACCTTATATTTGAGTAAGTGAAGTTATAAAAAGAACTACATTCCATCCGTGCTCTCTTGCAAGCCCCTTAATTGATACAAATGCAATTCCGTCCATTTTATAGACTTTTATCAAAAAATAATTTCTAAAATTTTATCAACAAAATAAATATGAATACCATTATATGGTCCAGTATGTTGCTG
27	miR-184 MRE GenERA	Fig. 6a, b	mthl5	FBgn0037960	53	31	53	26	AGACCTGCTGCTACAATGAG	ACTATCTCGTACAGCATAAATTAGT	AGACCTGCTGCTACAATGAGCCACCGTCGGCAAACGACTGGGGCGATGAGCTGCATTATATGAACGGCAACGATTACTGAGGAGCCACCGTCCACACTAATATAAGTGTTTTCGTAGTTTAGCAATGTCCAACATTGAGATTTGTACTTAATTTTAACTAATTTATGCTGTACGAGATAGT
28	miR-184 MRE GenERA	Fig. 6a, b	CG8010	FBgn0031008	55	27	55	26	TGCTTCACAATCAACAAACAA	TAACGTATTATGCTTTCGTTATCAC	GGTCGCCTGCTTGTTTCAGGGTTCAAGTGCAAGTTCCTAGCTGTGTTGCTTCACAATCAACAAACAAAATATCGTGTGGGCTCTCAAATGACTCCCACCACTGCGCTTCGTCGTCATTACGCGGACAACCGTCCACAGTGATTTTCCGCTAAAGAATAGGGCGTGCACAGCGCCGCATAGATAGAC
29	miR-184 MRE GenERA	Fig. 6a, b	ND-B16.6	FBgn0029868	55	29	55	27	AGATTGGCTGAAATACCGATTCTCT	GGATTCCCCGCTGTTGGTG	AGATTGGCTGAAATACCGATTCTCTTTGTGTGTGTTTAATCCAAATCCTGTGCTGGACCACCCGAGGTAGCCAGAGATTTTTACCAAACCGGGGGCGTTGCCGTCCAGCTGCAATATAGCCCACGGGCAGTGCTCAAAAATGGCCAAATTAGATGGATTTGGTGGCACCAACAGCGGGGAATCC
30	miR-184 MRE GenERA	Fig. 6a, b	Socs36E	FBgn0041184	55	29	55	25	GGGTCAACATACGGGTCTCC	ATTCAGATTGGCCGACATCC	GGGTCAACATACGGGTCTCCTACGTTCAGCACGCCGAGGTGGTGGCCCAGCTGCAGCAGGTCACCACGGCGTCGGGCCCATCGGCTCCGTCCTCATCCAGATCGTCCAATCTTCAGGAGCACCTCAGCAGGCTGCCCAACCGCATGGCAGCCGCCTTTGGTCGGATGTCGGCCAATCTGAAT
31	miR-184 MRE GenERA	Fig. 6a, b	Atet	FBgn0020762	55	30	55	28	CTGAACTTAAGTAGGTTGAAAACA	CCTTTCTGGGCTCGAAATC	CTGAACTTAAGTAGGTTGAAAACATAACAAATTGTAGACAAGATCCTTTAGAACGGAAACCGAATCGGTGCAGAGTTTAGGACACGACTTTCTCCCAACGTTCTTCACTCCGTCCCTAAGTTGTACTCTCAAAAACACACTATAATCTTCTTTTGGCAATCGATTTCGAGCCCAGAAAGG
32	miR-184 MRE GenERA	Fig. 6a, b	Itgbn	FBgn0010395	52	28	52	30	TCGCGTTGAAAAGTATGTAAC	AAAATGCGAAGGAGAGATTTT	TCGCGTTGAAAAGTATGTAACCGGTAGAAGTAAGCGTTTCCGTTCATATTTTAGTTTTAGTTTATTTTCTTGATCACAATACATAGCCGAATTGATCTGGCCTTGTCTGTCCGTCCGTCCGTTTGTTTTTTTTTTTTTCTAATTTTGTTCCCATTTTCTGTCGGTATTCCAAAAAATCTCTCCTTCGCATTTT
33	miR-184 MRE GenERA	Fig. 6a, b	bves	FBgn0031150	57	29	57	32	CGCCAACAACATCGAGCAAA	ACTGACTGATGACTGATGGCTG	CGCCAACAACATCGAGCAAAGTGCAATCTGAATTTATGCAACCGCCCGCTGCTGCTCAACTTGCCACGAACAGAAATCAGAGCACCCATCCGTCCCTTCACCTTTGACCTGCACAAGAACTACCAGAAAAACAACCCCACCCACACATGCAAACAGCCATCAGCCATCAGTCATCAGTCAGT
34	miR-184 MRE GenERA	Fig. 6a, b	Cad96Cb	FBgn0039294	50	30	50	30	GGAGAGCTTGTAAATATCGCT	GAATAGTTGAAAACTTTATTG	GGAGAGCTTGTAAATATCGCTGCTAAGTCAGTTTAGGATTAGGTTTAGGCCCCGCACACGTGTATGTACATTGAGTAGACCAAATATAGCATTGTAAACAGACCCAGCACCAGATCTAGGCTAAGTCCAAGCGATTTCCATTGTAAAGTTTTGCTTCCCAGATTGTAAGAGGATCCGTCCAATAAAGTTTTCAACTATTC
35	miR-184 MRE GenERA	Fig. 6a, b	Cah2	FBgn0027843	55	25	55	35	CGACTGTCAACCGAATCGTA	GCCAAGCATTTAAAATCACAATGT	CGACTGTCAACCGAATCGTACCCCGTATCCGTACCCGTTCCCGTACCCGTACCCGTTCCCGTACCCGTAACCGTATCCGTATCCGTATCCCCATATTCCCTTCCGTCCGAGGAGGCCCGCCAGTGCGAGGGGAACCCCCTGGATGTCCTCGCTATTGCACATTGTGATTTTAAATGCTTGGC
36	miR-184 MRE GenERA	Fig. 6a, b	CG12880	FBgn0046258	55	30	55	33	TCCAACGGCATACCCTCG	AACGCACCCATCGCAATT	TCCAACGGCATACCCTCGGTATACCCAGGGAATACCCTTGAAAGACTGCGGTGCCGGGCGTTCTATTTTCAATATTCTAACGAAGGGGAGCTTCTCCCCTCTTCCGTCCAGTTTCCACTTGGAATACCCAATCCTGGCGAATCCCGATCACATCTATAGCATCCTGGCCAAATGTTTAACAATTGCGATGGGTGCGTT
37	miR-184 MRE GenERA	Fig. 6a, b	CG14785	FBgn0027795	55	25	55	27	CGCTGCCACACTTCAACTA	TCAGGTCGGTGAATTGGTCA	CGCTGCCACACTTCAACTAGACTCAGCCCGCGTCCCAGTATTCTGTACCTTCCTGCTACTTCTGGGCAGTCGTGATTCTGTCAGTTCCGTCCATTGTCCTTTGCCGTGTCCATGTTTTTTTTAATGCCATCCACACCACATCCATAATCCTTTACAACACCCTGACCAATTCACCGACCTGA
38	miR-184 MRE GenERA	Fig. 6a, b	CG31495	FBgn0051495	57	31	55	33	TGTGATTGCAAAGATACTAGAT	TATTGGACAACGACATCAAG	ACAGCCCGATAATGTGATTGCAAAGATACTAGATTATTATATTATATATATATTATATATACACCAGGCCAGACCTCTCAGTGGCCTTCGCCTGCTGTACGGAGAGCATTCCGTCCTCCAGGAGTTCGGTGACCGGTGGGCCCAACATCTCCTGGGCTGCTCCAAAGGCGGGCTTGATGTCGTTGTCCAA
39	miR-184 MRE GenERA	Fig. 6a, b	xit (MRE1)	FBgn0029906	55	27	55	30	TCACCGGCGGCGTCTAAG	CCAGGCTGGCAATTGATATACACTT	TCACCGGCGGCGTCTAAGGTGCCACGTACCTGTTGGCACGACCAGATTATGGCCTTTTGGGCCATAAAACAGGTACGAGGCGGAATAGTCGGCCGGCCGTCCGTCCGAGTGGGTGACATTCCTGGAAAAACCGTGGAAAACACGCTGGAGCTGAATGAATAAGTGTATATCAATTGCCAGCCTGG
40	miR-184 MRE GenERA	Fig. 6a, b	xit (MRE2)		55	25	55	33	TGGAGCTGAATGAATAAGTGTATATCA	CGACGGAGGAGGAAGAGAC	TGGAGCTGAATGAATAAGTGTATATCAATTGCCAGCCTGGGCAGGGAATACTTCAGTTGACGAGCTTCCGTCCAGACGAACAGATCGACATGCAGATGCACATGGAACTCTCCTATGGCCGCGGCTACGATCCAATCGGGAGGCAACCACCGTCTCTTCCTCCTCCGTCG
41	miR-184 MRE GenERA	Fig. 6a, b	crim	FBgn0036198	50	30	50	35	TCTACGCTAGAATCTCCTC	CCTGTTTATAAATATGGTAAAATGT	TCTACGCTAGAATCTCCTCTTGAGTGCAGTATTTAAGTGCCTTACTAACTCGCTCTGCAACTACGAATTCCGTCCAACATTCCACACTTTTTGTACAACCTTTTGACATGACTACAGCTTTTAGAGTCTTGTGTTTACTCAACTAATTAAATACATTTTACCATATTTATAAACAGG
42	miR-184 MRE GenERA	Fig. 6a, b	Cdc5	FBgn0265574	55	29	55	25	CATGATGTGGTTACGGCAGA	TTGAGGAGACGGAGGACTT	CATGATGTGGTTACGGCAGATGGCACAGTTGTCCACTGCTACGTCCCATCCCCACATGGCGTGCGCAACCCATTTCTTCACCACAAAGCGCTCCGTCCTGGCCTGGACAGCTCCTCCACTACAGGATGGCTCTTCGTCATTGAAGTCCATGTCGTGGAAGTCCTCCGTCTCCTCAA
43	miR-184 MRE GenERA	Fig. 6a, b	nemy	FBgn0261673	55	29	55	29	TCATTGGCATCATCGTCACCT	CGGAATCCTCGGGTACACC	TCATTGGCATCATCGTCACCTTCGCGGTGCGGCGTTCCAATGCGCCCGCCTCGGCGAAGGTCTACGTCACGGAGCGCATTTAGACGGTCCGTCCGGCTCGTCAGAGTCTCCGCCGCCGGAATTGGTCCACGGCCAGGAGGGTAAGCGAGTCGCAGCAGGTGTACCCGAGGATTCCG
44	miR-184 MRE GenERA	Fig. 6a, b	Dok	FBgn0029944	55	30	55	25	CAAAATGTGTATGCGATTTATGCTAA	TTGTTCCTATGGCAGCTATATGA	CAAAATGTGTATGCGATTTATGCTAAATATATGTGTTTTTGTATATTTAAAGGAACTAGATTTTAAATACACTGCAATTGTACTTGTTTCCGTTTATCCGTCCGTCTTCTCAAGGTTTTGATGCCATATAAATCGGTTATTCGAATTGTTATTCCTATACGTTTTTGTATGATAGATCATATAGCTGCCATAGGAACAA
45	miR-184 MRE GenERA	Fig. 6a, b	Drd	FBgn0260006	55	32	58	40	AGCATTTAGTGGCAATATGTTTAGTGA	ACAATTTACAATGTATAAAGCGTTCCAC	AGCATTTAGTGGCAATATGTTTAGTGATCCCCAGCGAAATCCCCCCCCCCCCCCCCAAAAAAAAAAGAATCGCATCCAATCCGTCCATGTGCTCATCACATCCCACAGCCTTTTCCCCGAATTGAATCCAAGACAGCCCCTAGTTTTAGTGGAACGCTTTATACATTGTAAATTG
46	miR-184 MRE GenERA	Fig. 6a, b	fy	FBgn0001084	45	30	45	35	GCCTAAAGACTGATTTTTGTTA	AAGGACATATTGTATATTTAAAATATATAA	GCCTAAAGACTGATTTTTGTTACTACTTTTCCATGAAATAATGTTTTTTTTTAAATGACATTATATTTAACGAACAATAGGGTACAACTCCTTTTCTAAAGTTAAGCGTAATTTTTGACAAATCTTATATGTATATGCTACATACTAATATGGCTTTAATGACTTACAATTCCGTCCTTACAAATACTATTTATATATTTTAAATATACAATATGTCCTT
47	miR-184 MRE GenERA	Fig. 6a, b	l(2)35Bg	FBgn0001977	55	29	55	26	TGAACTCCTTGGTACTGGCC	GAACGACAAATCCTACCGCG	TGAACTCCTTGGTACTGGCCAGGGCATGGAAATAAATGTCCTTGGAGTGATCTGGATTCATTGGGCCCACGGCCAGCCCAAAAACGCCATCCGTCCACTGGAAGTTCACGCCGCCCACATTGAAATCACCATGCAGAGGATCGAAGTGGAAGAAGTTGTGCTTGACGCGGTAGGATTTGTCGTTC
48	miR-184 MRE GenERA	Fig. 6a, b	lethal(2)gl	FBgn0002121	55	27	55	30	GGCCGATTGTAAAATATTAAAACGC	AGCGCTGTTTCTATCCCTTAAA	GGCCGATTGTAAAATATTAAAACGCAACCTGGATAACATGCCGATTAATTACTTCTGTTCGTCCGTATAAACACAAATACCGATAAATTGGTCCGTCCCCATTTAATAAATTGTATATTAAAATGGTCTTTATTTTGGATAAATAATTCAAATTATATAGGAACATTTGGGTTTTAAGGGATAGAAACAGCGCT
49	miR-184 MRE GenERA	Fig. 6a, b	Oseg1	FBgn0265102	55	40	55	25	GGTCACTGTCCCTTTTGTCAC	CGTGGAACTAATGATAAAACAGCG	CTTTTCTATGCGGAGGACTTTGAGCTGCAAGTGCTGCAAAAAGGTCACTGTCCCTTTTGTCACACATCCTCCGAAAAGCTGATGGAAGACTTTTGAAATCGACATAAGAAGTGTGTGCAAATATATAATTTCCGTCCAAAACTGTACAAATAGGAACTATACGCAAATAAATACGGTGTTACGCCCAGGTTTC
50	miR-184 MRE GenERA	Fig. 6a, b	Pka-R2	FBgn0022382	55	32	55	27	AAGTTGCTAAGACATGCGGT	TGTCGGTGAACATTTGCTCA	AAGTTGCTAAGACATGCGGTCATGAAAATGGGTCCTTTAATTAAAAAAAAATATACATTAAATTTATATAATTTAACTCAAAAATCCGTCCAGTCCTAGACACAGAGGCCTTTGAGCGCATCATGGGCTTCCTGACCGATGTACTCAAGCGCAATATCGTGATCTATGAGCAAATGTTCACCGACA
51	miR-184 MRE GenERA	Fig. 6a, b	Ppcs	FBgn0261285	55	32	55	32	GCCTAAACGAACCTCTGGC	CCCAGCCCACAGAACGAA	GCCTAAACGAACCTCTGGCGAAGGGTTGGCGGTGGATTTGTATCCTCCTTTCATGGAGTTGTAACCACTTCCGTCCCGCCCGCATTTGTGGTTTAATTTTTCCAGCCCACAACTATGCAGTGCTTTGTGTGTGGCCGGCAGTTTTGTTTTCGTTCGTTCTGTGGGCTGGG
52	miR-184 MRE GenERA	Fig. 6a, b	RecQ5	FBgn0027375	55	40	55	28	CAGGTAGAAGGAAGCGTTTA	GACCTAATCGACTATAAGATACTTT	AACAGGTAGAAGGAAGCGTTTATGTATGGATATTCTTTACCAGGATTACTATCCGAGTCGATCTGGACATCCGTTTGTCCGTCCATATGAACGTCAAGGTCTAAGGACCTAGCGGGATCTCTGGAATGATTTTTTTTATTTAATTATATGTCAAAAAGTATCTTATAGTCGATTAGGTCGAGTATAGCGCTC
53	miR-184 MRE GenERA	Fig. 6a, b	sbr	FBgn0003321	53	35	55	25	ATTATTATCCCAGCACTGCGG	GAAGGTGTTTGGCTTAGGAATCT	ATTATTATCCCAGCACTGCGGGCAATGTGCATCAACGATCACAGTTCTTCGATAGATTAGTTTAGCTCTCTTTAAGTTCCGTCCGCAGATCCGCTGGTCTACATTGAGGCCAGGACGAGTCTGCGAACGGTAGTCCCTTTAGAGTTAAAGTTGTTTTAGATTCCTAAGCCAAACACCTTC
54	miR-184 MRE GenERA	Fig. 6a, b	SPoCk	FBgn0052451	55	40	55	33	AGCATATCACAATTTGTCCATGT	TGGTCTGGAAAATTACATGCCT	AGCATATCACAATTTGTCCATGTTTTTATACCCGTTATTAAAAAAGTAAAAGGCAATTCTGTATTCGTAGAAATGTAAACCCTATCAAAGAATATATATTGTTGCTCACTCTGTCCGTCCGTATGTCTATCCGTATAAATGTAGAAATCTTGGCAGCTATAAAAGCTAGAGGTTAGGCATGTAATTTTCCAGACC
55	miR-184 MRE GenERA	Fig. 6a, b	ttk	FBgn0003870	55	26	55	28	ACATCATAGCAACATAAGCAATCG	TGCTCAATTGGGCAAAACTTATG	ACATCATAGCAACATAAGCAATCGTGGCACTCAAACGCAACACACCAGACTCAAAACGATTTTTAGTTAATGTAAACCCGTAAGCAATATTAATTCTAACACTTGCTCCGTCCAGAACGCCTTTTTTAAGCAACACTAGTATTTAATTTACCTAGGACATAAGTTTTGCCCAATTGAGCA
56	miR-184 MRE GenERA	Fig. 6a, b	yrt	FBgn0004049	55	29	55	25	TCCGAGCAATTATCCGGACA	TACGCGGAGTAGGGGTTAC	TCCGAGCAATTATCCGGACAGCAGTCGCATTCCGTTTCCGTCCAGCAGCAACAGCAAAGACATGGTATCGCCCTGGCTGGTTTCCTCGGAGGTGGTATCGGCACCCAAGGGACGCGAGTCGGCCATCATTCGAAAATCCGTTATTACAACCCAGTTGTAATTATTGTTTAACAGTAACCCCTACTCCGCGTA
57	miR-184 MRE GenERA	Fig. 6a, b	Gli	FBgn0001987	55	26	55	29	GATGTACCAACTAAGTGTGCCT	TGCTTTCAATCGTGTAACAAATGA	GATGTACCAACTAAGTGTGCCTTTCATACATACATAAATGTACTCCTAGTTATATACTATATATGTTCTATATGTTCTGTGTGTCGCATATAAGCAAAATGACCATACAAAATCAGTGTGAACCGTCCAATAACTTATGTTTTCAAAAGTGTACATTGTTTTTCCTGTATATATCATCATTTGTTACACGATTGAAAGCA
58	miR-184 MRE GenERA	Fig. 6a, b	Nrx-IV	FBgn0013997	56	40	55	28	ATTTATAATTGGTTGGCTACATTTTGCAC	AGCTACTCGGGCAGCTCC	ATTTATAATTGGTTGGCTACATTTTGCACTTATGTTTTTTTTTTTAGTCTTTGGTTCTGTCTGACGGCATTATTGAAATTTCTTCTATCACAGAATACCGTCCATTTTTAGTTAATTTTATGAACTTTTTGTTTGCAAAATTGAGTTAAAAACTTATTTAAGGGAGCTGCCCGAGTAGCT
59	miR-184 MRE GenERA	Fig. 6a, b	Lac	FBgn0010238	53	40	55	25	TTATTAGCACCCTAGAGCCGA	CCTCTCAATTGTCGAAGCAAAA	TTATTAGCACCCTAGAGCCGAACTCAAACCGAAATTAGACTCCAGCCCAGCCGTAAACGATGCATTTCACCTTGATCCCGTCCGTTTTGCTTTCTGATCTGGCACTGTATATGTTTTAAATATTTTAATCTAAGCAAGATACATCACAAGCATTCCGATTTTGCTTCGACAATTGAGAGG
60	miR-184 MRE GenERA	Fig. 6a, b	santa-maria	FBgn0025697	55	25	55	32	CAGACGGGTGAAAGTGTGG	AGGCTATCTAATCTTTGGCATAGG	CAGACGGGTGAAAGTGTGGCCACTGCATCCACAGCCATCAGCGACAATAAGCAGGATTGAACAGAACCGCCACATTCACGCCATTTAGATAGTTAAGCCGTCCTAGTGCTTTAGTCGTAGCTCATAGTTTAGTGACACTCTAAAACACCCAACTGAAAATTGCAAGCATTCCCGTGCCTATGCCAAAGATTAGATAGCCT
61	miR-184 MRE GenERA	Fig. 6a, b	lincRNA.924		54	38	54	40	CAATTAGAGGTGATTTGGAATGGC	CCGATTTCTGGCGTTTGTCA	CAATTAGAGGTGATTTGGAATGGCCGACTCTCCCGATCTGTCCCCTCGTGATTTTTGAAATCCCGTGTTTGTGTGGACCGTCCAAGAACCCTACAAGATTTGAAAACCAACATCCAAAAAGAAATTGCCAACATAACACCTGCTATGCTAACCAGAGTAATGACAAACGCCAGAAATCGG
62	miR-184 MRE GenERA	Fig. 6a, b	lincRNA.218	FBgn0265255	55	40	57	30	CCATAAAGGTTATCGAGGGAGG	AATAAGCGGCATTTGGGTTG	CCATAAAGGTTATCGAGGGAGGAAACCATCGGGCCACTTAGTCTTCGCCAGGCTCCAAAAGTTGCCATCAATCAACGCGGAAAGTCCGTCCAAAGGATAAGCAAATGACGGGATGCAAGTGAGTCCTCCAAAGGGACGACAGGTGCCAGGTGGCGGGATGTAAGGGGCAAGACCCACCTCAACCCAAATGCCGCTTATT
63	miR-184 MRE GenERA	Fig. 6a, b	XLOC_001425		58	38	55	35	AGCCTGCAAGTTAGACCACA	TTGACTCCGGCTCGAATTCA	AGCCTGCAAGTTAGACCACAACTTCCTCGTCGCAGGACGATGTGAAAAAGCCGATGTCTAACCCTTTTTTTTTTTGCTTAATTGCGGTGCCAGATCATAGCCATCCGTCCGTCCGTTGGTGAAACAAAGTAAAACGACAGGAGTCCTGCAATCCGGATCCTGTGAATTCGAGCCGGAGTCAA
64	miR-184 MRE GenERA	Fig. 6a, b	lincRNA.678		57	31	55	35	CCGCTTTGCATCCGATGG	TCTAGGAAAATGTGTTGATTGTGTGA	CCGCTTTGCATCCGATGGATGCCGCCTGACCGAATGACAGATACGCTGTCATTGAGTTGTTTTCCACACTCAGAAAAAGATTTGTGTGTTATCTGTCCTCATTATAAAACAGGTTTCCCCACTTAGTGCTTCGATTGACGATTGATATCACACAATCAACACATTTTCCTAGA
65	miR-184 MRE GenERA	Fig. 6a, b	lincRNA.903		55	27	53	40	CTTTTGAGGCGACAACAAT	ACACTCGGATTTTGCTTTT	CCTTTTGAGGCGACAACAATGTTGCCAAACATTAAAATATGAAAATTCACTTAAAAACGTAAACAACACGGACTCGTCTCCGTTCTCCGTTCTCTCTGGGCTCCCCATTTCGACATAAAATCATCCACTGAAAATTGAAAACTGAAAAACAGAATGGCAGCAAAAAAAAAAAAGCAAAATCCGAGTGTCCAAGGC
66	miR-184 MRE GenERA	Fig. 6a, b	lincRNA.677 (MRE1)		55	30	55	35	CGTTCATTTCATCTTCGCTGC	CCGTCGACTGTCCAATTCAT	CGTTCATTTCATCTTCGCTGCTGATAACCAAACAGCCGCGTATACGACGAGACAGGAACGTGGGCTGCGTTCTGTCCGTCCGTTTGTCCGCTTGTCCGCTTGTCCGACCGTCCGTCCGGCTGTCAGTCCGTCTTTGGAAGCCCCATCTGATGTGCGAAAATAAATTCCCCCAATGAATTGGACAGTCGACGG
67	miR-184 MRE GenERA	Fig. 6a, b	lincRNA.677 (MRE2)		55	28	55	36	CGTTCATTTCATCTTCGCTGC	CCGTCGACTGTCCAATTCAT	CGTTCATTTCATCTTCGCTGCTGATAACCAAACAGCCGCGTATACGACGAGACAGGAACGTGGGCTGCGTTCTGTCCGTCCGTTTGTCCGCTTGTCCGCTTGTCCGACCGTCCGTCCGGCTGTCAGTCCGTCTTTGGAAGCCCCATCTGATGTGCGAAAATAAATTCCCCCAATGAATTGGACAGTCGACGG
68	miR-184 MRE GenERA	Fig. 6a, b	CR42874	FBgn0262148	55	27	55	35	TCGAAAACAATGCTCGTCAGT	GCCAACCACTTCGCCTATTT	TCGAAAACAATGCTCGTCAGTGTTTTGGTTTCGATTACGGTCTACAGTTCGCATTCGGATTCGTATTCGCATTCGCATTCTCGTTTTCTGCTCTCCGTTCTTCTGAACAAAGAATAGCCTGATAAGACGCCAAAAACAACTGAAACATCAGAAACAGCAGAAATAGGCGAAGTGGTTGGC
69	miR-184 MRE GenERA	Fig. 6a, b	lincRNA.484		55	30	55	33	ACCTTAATCCCTGCTCGCAT	GTCGTCGTTGTCCTCAGGA	ACCTTAATCCCTGCTCGCATTTCCATTACCCGTCTCCGGTCATTAGTCATTCGGCAGGCAGATATGCAATTTCCGGTAATTCGTAACTCGACTAGCTTTGCATAAACTCTCAACCATATTTCCGCTTATTCACCAGTCCGGTCTAAGTGCCTCTGACCCGATCCCGATCCCGATCGCGATCCTGAGGACAACGACGAC
70	miR-184 MRE GenERA	Fig. 6a, b	lincRNA.490	FBgn0264722	55	30	55	32	GCGCAGGATAATGGCGAC	GCATCTTGGCATGGCAGATT	GCGCAGGATAATGGCGACCAGAGCGGGACGGAAGGCCAAAATGAGTGAGAGAGAGAGAGAGCGATCTGGAGTAAGGGTAATGAGTGTGCATAATGCAGATGCAGATGCAGGATCCCCGTCCAGGATCCCAGGAGCAGACCAATCCAGCCCATCTCCAGCACTCATTGAACAAGCGGGCTCAATCTGCCATGCCAAGATGC
71	miR-184 MRE GenERA	Fig. 6a, b	lincRNA.623		55	31	55	40	ACGTTTCTACTGCTCCAACTG	GACTTCTGGGTGGGCTTTTG	ACGTTTCTACTGCTCCAACTGTATATGTACATGCTGCTTGGGCCTAATAATTAACCTTGCTGATAACCCTCATCAAATCACCAAACTGCCGTCCACACAATTCCATGGTGCTCCATTATCAAATCCCTGTTGGATGTCCGGTGCCTGAATCAACACAATTCAAAAGCCCACCCAGAAGTC
72	miR-184 MRE GenERA	Fig. 6a, b	lincRNA.786		55	30	55	40	GGAACGGCTGCTTTGTTG	AGTGGAAAATAAGCCGAATAAAACT	GGAACGGCTGCTTTGTTGTTGGATCGGCATCGGTTCTTGTTCTGCATGTTTTGTGCATGATTATGTAACATTTTTTCGTGGCTGACCCGTCCAAGCGTTCCTCGAAAAGGAAACATCGATTTATATTTTGACAAATGATTTACCAATGAGTTGACAGTTTTATTCGGCTTATTTTCCACT
73	miR-184 MRE GenERA	Fig. 6a, b	lincRNA.626	FBgn0265888	55	27	55	35	GATGGCCGAATTAACACAGCT	AGTGTGGTCGCTTTGGTAGG	GATGGCCGAATTAACACAGCTTCATGTTTACCATGAAAGTTGCCGACTCTATAAAGTATATTTATTCTTGATCGGAATTACCAGTCGATGTCCGTCCCGTCTAGAAAGTTAAGGTGAAGAATGTAGATTTTAGTACTGTCAATCCCACAGAACGCCCAAACCTACCAAAGCGACCACACT
74	miR-184 MRE GenERA	Fig. 6a, b	CR43314	FBgn0263019	55	27	55	40	ATTTAAATTCAATACTCACCAATCTGCC	GTCATCCTTGGCCATTTCCA	ATTTAAATTCAATACTCACCAATCTGCCCTCGCTTCGTACCCATTGATACTTATGCCAATTACCATTCTCCGTTCGCCTCTTTGCAGACAAATGCCATGGACTCGCTTACAATTTGGTCTCGTCTTGTCAATCAATTGGGATCGAGTCGGGGTCTAGAACTGGAAATGGCCAAGGATGAC
75	miR-184 MRE GenERA	Fig. 6a, b	lincRNA.118 (MRE1)	FBgn0265798	55	26	55	35	TCATTTGCGGCATAGTATTATACA	GACGGACGGATACTAGAATCT	TCATTTGCGGCATAGTATTATACAAATAACGCAAAATATTTGGTATGCGAGTTAAATATTGAGTGCTATTATTGTTCGTCTGCCGCGAAGTCTGCCCGTCCGTCCAACCGTCCAACCGTCCAACCGTCCAACTGTCCATCTGTCCATCTGTCCAAATTACCAGTTCAAGCTGGTTAAGTTTTCGGTCACGGACGTTTGGAGCCAGTTTTGGCTAGATTCTAGTATCCGTCCGTC
76	miR-184 MRE GenERA	Fig. 6a, b	lincRNA.118 (MRE2)		55	26	55	35	TCATTTGCGGCATAGTATTATACA	GACGGACGGATACTAGAATCT	TCATTTGCGGCATAGTATTATACAAATAACGCAAAATATTTGGTATGCGAGTTAAATATTGAGTGCTATTATTGTTCGTCTGCCGCGAAGTCTGCCCGTCCGTCCAACCGTCCAACCGTCCAACCGTCCAACTGTCCATCTGTCCATCTGTCCAAATTACCAGTTCAAGCTGGTTAAGTTTTCGGTCACGGACGTTTGGAGCCAGTTTTGGCTAGATTCTAGTATCCGTCCGTC
77	miR-184 MRE GenERA	Fig. 6a, b	lincRNA.118 (MRE1-5)		53	25	53	35	CATCTGTCCATCTGTCCAAA	TATCCGATATGACCACCACT	CATCTGTCCATCTGTCCAAATTACCAGTTCAAGCTGGTTAAGTTTTCGGTCACGGACGTTTGGAGCCAGTTTTGGCTAGATTCTAGTATCCGTCCGTCGAGCGAACATGTATGTATTATCATTTCCATATCGTCGGATATATTCAGAATATTTCGATAATTTATGTGGACAAACATTTCAATTTCAATTGCAGAACAGCATCATTTTGCGCAGCATGGTTCGCTGACTTAATGAACTCAACACGAGACGATCGACGATGGAGCTTGAAGATCATCACAGCTCAGTGGTGGTCATATCGGATA
1	GenERA MRE validation	Fig. 6e	crok MRE / crok control		55	20	55	20	ACACTCTTTCCCTACACGACGCTCTTCCGATCTACCTTAATTAGCAGTAACTTACCTG	GTGACTGGAGTTCAGACGTGTGCTCTTCCGATCTAGTATTACAAGATTCAGTTTACGAGA	ACACTCTTTCCCTACACGACGCTCTTCCGATCTACCTTAATTAGCAGTAACTTACCTGACGCGCGAACAGTCTTGTGGTGAATGAGCGATGTGTAATCAAGTGCCTTTTCTGTAACGGACTCGTATTGTAACTTAAGCCTGGAATACTATTTCCGTCCAAAAAATATCTTACGCCTATGACATTCCATCTCGTAAACTGAATCTTGTAATACTAGATCGGAAGAGCACACGTCTGAACTCCAGTCAC
1	Illumina sequencing indexing primer	Fig. 1; Fig. 2, Fig.3, Fig. 4, Fig.5, Fig 6, Fig 7	PCR NGS indexing primer		62	10	62	10	AATGATACGGCGACCACCGAGATCTACACNNNNNNNNACACTCTTTCCCTACACGAC	CAAGCAGAAGACGGCATACGAGATNNNNNNNNGTGACTGGAGTTCAGACGTGT
Supplementary Data 2. NGS library primers and amplification conditions used for generation of GenERA amplicons. Targeted PCR conditions including annealing temperature, minimal non-saturating cycle number and amplicon-specific primer sequences are displayed for each amplicon in the study.
