# Supplementary material for: In situ functional dissection of RNA cis-regulatory elements by multiplex CRISPR-Cas9 genome engineering
Source: Nat Commun. 2017 Dec 13;8:2109. doi: 10.1038/s41467-017-00686-2 (PMC5727397; doi:10.1038/s41467-017-00686-2)
Supplement: Supplementary file 3 — Supplementary Data 3 [file 41467_2017_686_MOESM3_ESM.xlsx]

## Sheet: S2 miRNAs
		miRNA	MRE seed	Normalized read counts
		miR-14	AAGACTG	3968
		miR-184	TCCGTCC	3485
		k-box miR family	CTGTGAT	3423
		bantam	TGATCTC	1183
		miR-279 family	TCTAGTC	932
		miR-252	GTACTTA	891
		miR-34	CACTGCC	695
		miR-282	AGAGGCT	607
		miR-276a	AGTTCCT	479
		miR-988	ACAAGGG	454
		miR-317	TGTGTTC	361
		miR-305	AGTACAA	310
Supplementary Data 3. Top expressed S2 miRNAs. Seed sequence identity of most abundant S2 miRNA families is shown together with their ranked expression levels as reported by Ruby et al.34
