# Supplementary material for: In situ functional dissection of RNA cis-regulatory elements by multiplex CRISPR-Cas9 genome engineering
Source: Nat Commun. 2017 Dec 13;8:2109. doi: 10.1038/s41467-017-00686-2 (PMC5727397; doi:10.1038/s41467-017-00686-2)
Supplement: Supplementary file 4 — Supplementary Data 4 [file 41467_2017_686_MOESM4_ESM.xlsx]

## Sheet: Sheet1
No.	Gene name	Gene ID	Target type	Target Scan predicted	miRanda predicted	Hong 2009	Kertesz 2007	miRNA-MRE interaction		Seed Type
1	sinu (MRE1)	FBgn0010894	mRNA	Y	Y		Y	3' cgggaauagucaaGAGGCAGGu 5' :||||||| 5' caaaacaaaaacaUUCCGUCCc 3'		7mer-m8
2	sinu (MRE2)				Y		Y	3' cgGGAAUAGUCAAGAGGCAGGu 5' |: |||:| | ||||||| 5' guCUGUAUUAAUCAUCCGUCCu 3'		7mer-m8
3	Mgat2	FBgn0039738	mRNA	Y	Y			3' cgggaauAGUCAAGAGGCAGGu 5' |:|| |||||||| 5' gaaguguUUAG-GCUCCGUCCa 3'		8mer
4	CG1105	FBgn0037465	mRNA	Y	Y			3' cgggaAUAGUCAAGAGGCAGGu 5' |||:|| |:||||||| 5' ugaaaUAUUAGCUUUCCGUCCa 3'		8mer
5	CG43367	FBgn0263110	mRNA	Y	Y			3' cgggaaUAGUCAAGAGGCAGGu 5' |||| ||||||| 5' agcacgAUCA-CAGUCCGUCCa 3'		8mer
6	CG31195 (MRE1)	FBgn0051195	mRNA	Y	Y			3' cgggaauaGUCAAGAGGCAGGu 5' || :||||||| 5' aacuaacgCAAACUUCCGUCCa 3'		8mer
7	CG31195 (MRE2)				poorly conserved, included due to multiple sites in the same UTR			3' cgGGAAUAG-UCAAG-AGGCAGGu 5' |: |||| | | ||||||| 5' gaCUAUAUCAAAAACAUCCGUCCa 3'		8mer
8	CG8121	FBgn0037680	mRNA	Y	Y			3' cgggAAUAGUCA-A-GAGGCAGGu 5' ||:| ||| | :||||||| 5' uuagUUGUAAGUCUAUUCCGUCCa 3'		8mer
9	Mcr	FBgn0267488	mRNA	Y	Y			3' cgggaaUAGUCAAGAGGCAGGu 5' ||: | :||||||| 5' aacgaaAUU-GCAUUCCGUCCa 3'		8mer
10	Tsf2	FBgn0036299	mRNA	Y	Y			3' cgggaauagucaaGAGGCAGGu 5' :||||||| 5' aaugugaaaucccUUCCGUCCg 3'		7mer-m8
11	cals	FBgn0039928	mRNA	Y	Y			3' cgggaauagUC-AAGAGGCAGGu 5' || |||||||||| 5' auaggaggaAGUUUCUCCGUCCc 3'		7mer-m8
12	emp	FBgn0010435	mRNA	Y	Y			3' cgggaaUAGUCAAGAGGCAGGu 5' | || :||||||| 5' aaauaaAACAAAAUUCCGUCCu 3'		7mer-m8
13	lqfR (Epsin)	FBgn0261279	mRNA	Y	Y			3' cgggaaUAGUCAAG----AGGCAGGu 5' ||:| ||| ||||||| 5' aaacccAUUAAUUCCACAUCCGUCCu 3'		7mer-m8
14	Ptp99A	FBgn0004369	mRNA	Y	Y			3' cgggaaUAGUCAAG--AGGCAGGu 5' |||: ||| ||||||| 5' auucgaAUCGAUUCAGUCCGUCCu 3'		7mer-m8
15	Sema-1B	FBgn0016059	mRNA	Y	Y			3' cgGGAAUAGUCAAGAGGCAGGu 5' :|| | | ||| ||||||| 5' uuUCUAAGCUGUUGUCCGUCCc 3'		7mer-m8
16	CG10217	FBgn0039113	mRNA	Y	Y			3' cgggaAUAGUC-AAGAGGCAGGu 5' || ||| :||||||| 5' acgugUAACAGCCAUUCCGUCCc 3'		7mer-m8
17	Ilp8	FBgn0036690	mRNA	Y	Y			3' cgGGAAUAGUC----AAG----AGGCAGGu 5' :|| :|||| ||| ||||||| 5' caUCUGGUCAGAAUCUUCUGAAUCCGUCCa 3'		8mer
18	CG4313	FBgn0025632	mRNA	Y	Y			3' cgGGAA-UAGUCAAGAGGCAGGu 5' |||| ||| || |||||||| 5' caCCUUCAUC-GUCCUCCGUCCu 3'		7mer-m8
19	CG6583	FBgn0032420	mRNA	Y	Y		Y	3' cgggaaUAGUCAAGAGGCAGGu 5' | || | ||||||| 5' aucaaaAACACAU-UCCGUCCa 3'		8mer
20	CG7713	FBgn0038545	mRNA	Y	Y			3' cgggaauagUCAAGAGGCAGGu 5' || |||||||| 5' cacgcaacaAGAACUCCGUCCa 3'		8mer
21	pck	FBgn0013720	mRNA			Y		3' cgggaauagucaagaGGCAGGu 5' |||||| 5' ucugcgcaaucgacgCCGUCCa 3'		7mer-A1
22	kune	FBgn0033032	mRNA		Y	Y	Y	3' cgggaauagUCAAGAGGCAGGu 5' | || ||||||| 5' auucgaaggAAUUAUCCGUCCa 3'		8mer
23	crok	FBgn0032421	mRNA		Y	Y		3' cgGGA-AUAGUCA-AGAGGCAGGu 5' ||| | :| | |:||||||| 5' agCCUGGAAUACUAUUUCCGUCCa 3'		8mer
24	cold	FBgn0031268	mRNA			Y		3' cgggaauagucaagaGGCAGGu 5' |||||| 5' auuauuuaaacgaagCCGUCCa 3'		7mer-A1
25	CG13088	FBgn0032047	mRNA		Y	Y		3' cgGGAAUAGUCAAG--AGGCAGGu 5' | || :| || ||||||| 5' gaCAUUUCUACCUCAAUCCGUCCg 3'		7mer-m8
26	Cont	FBgn0037240	mRNA		Y	Y	Y	3' cgggaauagucaaGAGGCAGGu 5' :||||||| 5' gauacaaaugcaaUUCCGUCCa 3'		8mer
27	mthl5	FBgn0037960	mRNA			Y		3' cgggaauagucaagaGGCAGGu 5' |||||| 5' --------ggagccaCCGUCCa 3'		7mer-A1
28	CG8010	FBgn0031008	mRNA			Y		3' cgggaauagucaagaGGCAGGu 5' |||||| 5' ucauuacgcggacaaCCGUCCa 3'		7mer-A1
29	ND-B16.6	FBgn0029868	mRNA			Y		3' cgggaauagucaagaGGCAGGu 5' |||||| 5' aaaccgggggcguugCCGUCCa 3'		7mer-A1
30	Socs36E	FBgn0041184	mRNA			Y		3' cgggaaUAGUCAAGAGGCAGGu 5' |||:| |||||||| 5' gggcccAUCGG--CUCCGUCCu 3'		7mer-m8
31	Atet	FBgn0020762	mRNA		Y			3' cgggaauagucaaGAGGCAGGu 5' |||||||| 5' ccaacguucuucaCUCCGUCCc 3'		7mer-m8
32	Itgbn	FBgn0010395	mRNA		Y			3' cgGGAAUAGUCAAG-AGGCAGGu 5' ||||:|| || | ||||||| 5' ggCCUUGUCUGUCCGUCCGUCCg 3'		7mer-m8
33	bves	FBgn0031150	mRNA		Y			3' cgggaauagucaagAGGCAGGu 5' ||||||| 5' aaucagagcacccaUCCGUCCc 3'		7mer-m8
34	Cad96Cb	FBgn0039294	mRNA		Y			3' cgggAAUAGUC-AAGAGGCAGGu 5' ||:| || ||||||| 5' cagaUUGUAAGAGGAUCCGUCCa 3'		8mer
35	Cah2	FBgn0027843	mRNA		Y			3' cgGGAAUAGUCAAGAGGCAGGu 5' || |||: | ||||||| 5' ccCCAUAUUCCCU-UCCGUCCg 3'		7mer-m8
36	CG12880	FBgn0046258	mRNA		Y		Y	3' cggGAAUAGUCAAG-AGGCAGGu 5' ||| || || ||||||| 5' gagCUUCUCCCCUCUUCCGUCCa 3'		8mer
37	CG14785	FBgn0027795	mRNA		Y			3' cgggaAUAGUCAAGAGGCAGGu 5' |:||||| ||||||| 5' gauucUGUCAGU--UCCGUCCa 3'		8mer
38	CG31495	FBgn0051495	mRNA		Y			3' cgggaauagUCAAGAGGCAGGu 5' || :||||||| 5' uguacggagAGCAUUCCGUCCu 3'		7mer-m8
39	xit (MRE1)	FBgn0029906	mRNA		poorly conserved, included due to multiple sites in the same UTR			3' cgggaauaGUCAAGAGGCAGGu 5' |:| ||||||| 5' uagucggcCGGCCGUCCGUCCg 3'		7mer-m8
40	xit (MRE2)				Y			3' cgggAAUAG-UCAAGAGGCAGGu 5' ||: | || | ||||||| 5' ucagUUGACGAGCU-UCCGUCCa 3'		8mer
41	crim	FBgn0036198	mRNA		Y			3' cgggaauagucaaGAGGCAGGu 5' :||||||| 5' cugcaacuacgaaUUCCGUCCa 3'		8mer
42	Cdc5	FBgn0265574	mRNA		Y			3' cgggaauagUCAAGAGGCAGGu 5' || |||||||| 5' ucaccacaaAGCGCUCCGUCCu 3'		7mer-m8
43	nemy	FBgn0261673	mRNA		Y			3' cgggaauagucaagAGGCAGGu 5' ||||||| 5' gcgcauuuagacggUCCGUCCg 3'		7mer-m8
44	Dok	FBgn0029944	mRNA		Y			3' cgGGA-AUAGUCAAG-AGGCAGGu 5' |:| | || |||: ||||||| 5' uaCUUGUUUCCGUUUAUCCGUCCg 3'		7mer-m8
45	Drd	FBgn0260006	mRNA		Y			3' cgggaaUAGUCAAG---AGGCAGGu 5' |||: || ||||||| 5' aaaagaAUCGCAUCCAAUCCGUCCa 3'		8mer
46	fy	FBgn0001084	mRNA		Y			3' cggGAAUAGUCAAGAGGCAGGu 5' |||| || | ||||||| 5' ugaCUUA-CAAU--UCCGUCCu 3'		7mer-m8
47	l(2)35Bg	FBgn0001977	mRNA		Y			3' cgggaauagucaagAGGCAGGu 5' ||||||| 5' gcccaaaaacgccaUCCGUCCa 3'		8mer
48	lethal(2)gl	FBgn0002121	mRNA		Y			3' cgggaaUAGUCAA-GAGGCAGGu 5' || | || ||||||| 5' auaccgAUAAAUUGGUCCGUCCc 3'		7mer-m8
49	Oseg1	FBgn0265102	mRNA		Y		Y	3' cgggaAUAGUCAAGAGGCAGGu 5' ||| | |:||||||| 5' aaauaUAUAA--UUUCCGUCCa 3'		8mer
50	Pka-R2	FBgn0022382	mRNA		Y			3' cggGAAU--AGUCAAGAGGCAGGu 5' :||| ||| ||||||| 5' uaaUUUAACUCAAAAAUCCGUCCa 3'		8mer
51	Ppcs	FBgn0261285	mRNA		Y			3' cgggAAUAGUCAAG-AGGCAGGu 5' ||:| | | ||||||| 5' ggagUUGUAACCACUUCCGUCCc 3'		7mer-m8
52	RecQ5	FBgn0027375	mRNA		Y			3' cgggaaUAGUCAAG-AGGCAGGu 5' ||| |||: ||||||| 5' cuggacAUCCGUUUGUCCGUCCa 3'		8mer
53	sbr	FBgn0003321	mRNA		Y			3' cgGGAAUAGUCAAGAGGCAGGu 5' :||| | ||| ||||||| 5' ucUCUU-UAAGU--UCCGUCCg 3'		7mer-m8
54	SPoCk	FBgn0052451	mRNA		Y			3' cgggAAU-AGUCA-AGAGGCAGGu 5' ||: ||| | | ||||||| 5' auugUUGCUCACUCUGUCCGUCCg 3'		7mer-m8
55	ttk	FBgn0003870	mRNA		Y		Y	3' cgggaAUAGUCAA-GAGGCAGGu 5' || || || |||||||| 5' aauucUAACACUUGCUCCGUCCa 3'		8mer
56	yrt	FBgn0004049	mRNA		Y			3' cgggaauAGUCAAGAGGCAGGu 5' || ||| ||||||| 5' gucgcauUCCGUU-UCCGUCCa 3'		8mer
57	Gli	FBgn0001987	mRNA	Y			Y	3' cgGGAAUAGUCAAGAG-GCAGGu 5' :| || || || || ||||| 5' acUCAUAACA-UUGUCACGUCCc 3'		7mer-A1
58	Nrx-IV	FBgn0013997	mRNA	Y			Y	3' cgGGA-AUA--GUCAAGAGGCAGGu 5' |:| ||| ||| : |||||| 5' uuCUUCUAUCACAGAAUACCGUCCa 3'		7mer-A1
59	Lac	FBgn0010238	mRNA				Y	3' cgggaauagucaagaGGCAGGu 5' |||||| 5' cauuucaccuugaucCCGUCCg 3'		6mer
60	santa-maria	FBgn0025697	mRNA				Y	3' cggGAAU-AGUCAA-GAGGCAGGu 5' :||| :|||| |||||| 5' ccaUUUAGAUAGUUAAGCCGUCCu 3'		6mer
61	lincRNA.924		lincRNA	Y				3' cGGGAAUAGUCAAGAGGCAGGu 5' | : | | || |||||| 5’ cCGUGUUUGUGUGGACCGUCCa 3’		7mer-A1
62	lincRNA.218	FBgn0265255	lincRNA	Y				3' cgggaauagucaagAGGCAGGu 5' ||||||| 5' aucaacgcggaaagUCCGUCCa 3'		8mer
63	XLOC_001425		lincRNA	Y				3' cgGGAAUAG--UCAAGAGGCAGGu 5' || ||| || ||||||| 5' ugCCAGAUCAUAGCCAUCCGUCCg 3'	3' cgGGAAUAGUCAAGAGGCAGGu 5' | | || ||||||| 5' auCAUAGCCAUCCGUCCGUCCg 3'	clustered sites
64	lincRNA.678		lincRNA		Y			3' cggGAAUAGUCAAGAGGCAGGu 5' :||:| ||| ||:|||| 5' agaUUUGUGUGUUAUCUGUCCu 3'		G:U wobble seed
65	lincRNA.903		lincRNA		Y			3' cgGGAAUAGUCAAGAGGCAGGu 5' :| | || |||||||||:| 5' acUCGUCUCCGUUCUCCGUUCu 3'		G:U wobble seed
66	lincRNA.677 (MRE1)		lincRNA	Y				3' cgggaauaguCAAG--AGGCAGGu 5' |||| ||||||| 5' cgugggcugcGUUCUGUCCGUCCg 3'		7mer-m8
67	lincRNA.677 (MRE2)		lincRNA	Y				3' cggGAAUAGUCAAG-AGGCAGGu 5' |||:|| | | ||||||| 5' ccgCUUGUCCGACCGUCCGUCCg 3'		7mer-m8
68	CR42874	FBgn0262148	lincRNA		Y			3' cgGGAAUAGUCAAGAGGCAGGu 5' | || || | |||||||:| 5' cuCGUUUUCUGCUCUCCGUUCu 3'		G:U wobble seed
69	lincRNA.484*		lincRNA	Y						Intron spliced seed (Splicing mis-annotation, excluded from analysis)
70	lincRNA.490	FBgn0264722	lincRNA	Y				3' CGGGAAUAGUCAAGAGGCAGGu 5' || |: :| || |||||| 5’ GCAGAUGCAGGAUCCCCGUCCa 3’		7mer-A1
71	lincRNA.623		lincRNA	Y				3' cgggAAUAGUCAAGAGGCAGGu 5' | | || : |||||| 5’ caaaUCACCAAACUGCCGUCCa 3’		7mer-A1
72	lincRNA.786		lincRNA	Y				3' cGGGAAUAGUCAAGAGGCAGGu 5' :::| :| : | |||||| 5’ uUUUUCGUGGCUGACCCGUCCa 3’		7mer-A1
73	lincRNA.626	FBgn0265888	lincRNA	Y				3' cgggAAUAGUCA---AGAGGCAGGu 5' ||| |||| | ||||||| 5' ggaaUUACCAGUCGAUGUCCGUCCc 3'		7mer-m8
74	CR43314	FBgn0263019	lincRNA		Y			3' cgggAAUAGUCAAGAGGCAGGu 5' ||| || ||||||||:| 5' ccaaUUACCA-UUCUCCGUUCg 3'		G:U wobble seed
75	lincRNA.118 (MRE1)	FBgn0265798	lincRNA	Y				3' cgggaaUAGUCAAG-AGGCAGGu 5' :|| | | ||||||| 5' cgcgaaGUCUGCCCGUCCGUCCa 3'		8mer
76	lincRNA.118 (MRE2)			Y				3' cgggAAUAGUCAAGAGGCAGGu 5' || | || | ||||||| 5' uagaUUCU-AG-UAUCCGUCCg 3'		7mer-m8
77	lincRNA.118 (MRE1-5)			Y				3' ..AGGCAGG..GGCAGG..GGCAGG..GGCAGG.. 5' ||||||| |||||| |||||| |||||| 5' UGCCCGUCCGUCCAACCGUCCAACCGUCCAACCGUCCAAC 3'		clustered sites
	miR-14 targets
	CG12880	FBgn0046258	mRNA	Y	Y			3' uauccucucucuUUUUCUGACu 5' :|||||||| 5' gggaauacccuuGAAAGACUGc 3'		7mer-m8
	K-box family (miR-2a-1/6/11/13/308) targets
	CR43314	FBgn0263019	lincRNA	Y				3’ cgAGUAGUUUCGACCGACACUAu 5’ | | | | |||||| 5’ agUAUUACAUUCAAUAUGUGAUa 3’		7mer-A1
	bantam targets
	CR43314	FBgn0263019	lincRNA		Y			3' uuAGUCGAAAGUUUUACUAGAGu 5' || |||| ||| ||:|||| 5' acUC-GCUUACAAUUUGGUCUCg 3'		offset 6mer
	miR-279/286/996 targets
	Mgat2	FBgn0039738	mRNA	Y	Y			3' aauUACUCACACCUAGAUCAGu 5' || ||| ||||||| 5' acuAUAAGUAACCCUCUAGUCa 3'		8mer
	miR-252 targets
	mthl5	FBgn0037960	mRNA	Y	Y			3' GAGGACGCCGUGAUCAUGAAUc 5' | | :| |:| ||||||| 5' CAACAUUGAGAUUUGUACUUAa 3'		8mer
	Dok	FBgn0029944	mRNA		Y			3' gaggacGCCGUGAUCAUGAAUc 5' | ||| | ||||||: 5' aauacaCUGCAAUUGUACUUGu 3'		offset 6mer
	ttk	FBgn0003870	mRNA		Y			3' gAGgaCGCCGUGAUCAUGAAUc 5' |: || ||||||||:||| 5' uUUaaGCAACACUAGUAUUUAa 3'		offset 6mer
	miR-34 targets
	Dok	FBgn0029944	mRNA		Y			3' gugUUGGUC---GAUUGGUGUGACGgu 5' |||:|| :||| :||||||| 5' aggAACUAGAUUUUAAAUACACUGCaa 3'		offset 6mer
	SPoCk	FBgn0052451	mRNA	Y				3' UUGGUCGAUUGGUGUGACGGu 5' || |: | |||||| 5' AAGCGCGGCCCAUAACUGCCa 3'		7mer-A1
	lincRNA.623		lincRNA		Y			3' guGuUGGUCGAUUGGUGUGACGGu 5' : |:|| | |||| |||||| 5' ccUcAUCAAAUCACCAAACUGCCg 3'		6mer
	miR-276a targets
	cals	FBgn0039928	mRNA		Y			3' ucuCGUGCCAUACUUCAAGGAu 5' |||: | | ||||||:|| 5' aauGCAUAGGAGGAAGUUUCUc 3'		offset 6mer
	Ilp8	FBgn0036690	mRNA		Y			3' ucUCGUGCCAUACUUCAAGGAu 5' ||::|| : |:|||||:| 5' ccAGUGCGAGGAGGAGUUCUUc 3'		offset 6mer
	CG8010	FBgn0031008	mRNA	Y	Y			3' ucucgugccauAC-UUCAAGGAu 5' || |||||||| 5' -----------UGCAAGUUCCUa 3'		8mer
	miR-988 targets
	yrt	FBgn0004049	mRNA	Y				3’ CGCACUCCA--AACGU-UGUUCCCc 5’ | | ||| ||| |||||| 5’ GGAGGUGGUAUCGGCACCCAAGGGa 3’		7mer-A1
	miR-317 targets
	CG8010	FBgn0031008	mRNA		Y			3' ugACCUAUGGUGGUCGACACAAgu 5' || | ::: |:||||||||| 5' --UGCAAGUUCCUAGCUGUGUUgc 3'		offset 6mer
	miR-305 targets
	CG31195 (MRE2)	FBgn0051195	mRNA	Y	Y			3' gucucGUGGACUACU--UCAUGUUa 5' :|::|| || ||||||| 5' -aauuUAUUUGUAGAUCAGUACAAa 3'		8mer
	Mcr	FBgn0267488	mRNA	Y				3' ucuCGUGGACUACUUCAUGUUa 5' | |: | |||||| 5' gcuGUAUAAUUGAAUGUACAAa 3'		7mer-A1
	lqfr	FBgn0261279	mRNA	Y				3' ucucGUGGACUACUUCAUGUUa 5' | ||| : |||||| 5' cuuuCCCCUUGCU--GUACAAa 3'		7mer-A1
	Oseg1	FBgn0265102	mRNA	Y				3' ucucGUGGACUACUUCAUGUUa 5' |::| | |||||| 5' uuucCGUCCAAAACUGUACAAa 3'		7mer-A1
	lincRNA.490	FBgn0264722	lincRNA		Y			3' guCU-CGUGGA-CUA-CUUCAUGUua 5' || ||||:| |:| | |||||| 5' aaGAUGCACUUGGGUAGUAGUACAcu 3'		offset 6mer
Supplementary Data 4. Assembled miR-184 target network. TargetScanFly 6.2 prediction of conserved 8mer and 7mer-m8 sites and miRanda prediction of conserved 8mer and 7mer-m8 sites with good miRSVR scores were included. * = putative lincRNA.484 MRE was excluded from further analysis due to genome mis-annotation. miRNA-MRE base pairing interaction are shown for miR-184 and most abundant S2 miRNAs.
