# Supplementary material for: In situ functional dissection of RNA cis-regulatory elements by multiplex CRISPR-Cas9 genome engineering
Source: Nat Commun. 2017 Dec 13;8:2109. doi: 10.1038/s41467-017-00686-2 (PMC5727397; doi:10.1038/s41467-017-00686-2)
Supplement: Supplementary file 5 — Supplementary Data 5 [file 41467_2017_686_MOESM5_ESM.xlsx]

## Sheet: FPKM
No.	Gene Name	Normalized FPKM			Final FPKM
		BDGP (SRR070279)	BDGP (SRR124149)	This study
1	sinu	27.3563	11.752	7.82616	15.6448
2	Mgat2	12.5589	13.6241	6.48781	10.8903
3	CG1105	24.358	19.751	32.2327	25.4472
4	CG43367	5.85119	10.0807	7.44235	7.7914
5	CG31195	19.3495	16.8581	18.4446	18.2174
6	CG8121	22.4585	19.0312	9.35005	16.9466
7	Mcr	18.5237	31.8703	25.1775	25.1905
8	Tsf2	34.8989	21.3629	37.3979	31.2199
9	cals	13.0113	21.0704	5.84344	13.3084
10	emp	0.184957	2.76549	0.32758	1.09268
11	lqfR (Epsin)	38.1739	14.3964	27.1681	26.5795
12	Ptp99A	1.64752	1.91627	1.2355	1.59976
13	Sema-1b	26.3015	32.4764	18.0814	25.6198
14	CG10217	14.463	22.1077	22.3827	19.6511
15	Ilp8	0.38581	0.580088	0.366452	0.444117
16	CG4313	19.9029	13.57	10.979	14.8173
17	CG6583	18.3562	10.8918	9.03772	12.7619
18	CG7713	21.4801	9.53016	6.07694	12.3624
19	pck	26.8949	22.9942	34.0594	27.9828
20	kune	49.964	39.3211	41.5579	43.6143
21	crok	59.6866	18.9555	81.7191	53.4537
22	cold	18.6417	9.82405	22.9026	17.1228
23	CG13088	11.4387	8.47273	8.63084	9.51408
24	Cont	25.5262	30.7093	13.0218	23.0857
25	mthl5	6.16958	15.0415	10.407	10.5393
26	CG8010	30.2739	33.935	81.9834	48.7307
27	ND-B16.6	50.3479	67.9681	117.439	78.5849
28	Socs36E	11.1631	6.89572	15.4902	11.183
29	Atet	5.87544	12.5319	4.67256	7.6933
30	Itgbn	9.82373	24.7719	5.31734	13.3043
31	bves	12.5828	6.72254	4.7994	8.03491
32	Cad96Cb	0.804007	1.62974	1.03588	1.15654
33	Cah2	0	13.4363	0	4.47876
34	CG12880	0.60872	0.0856371	2.34234	1.01223
35	CG14785	13.6782	8.02767	11.8974	11.2011
36	CG31495	7.36828	8.29279	2.76302	6.14136
37	xit	26.7418	25.3227	35.8145	29.293
38	crim	34.3198	16.7851	36.8766	29.3272
39	Cdc5	35.9279	41.3531	28.7533	35.3448
40	nemy	3.53084	0.231856	3.74981	2.50417
41	Dok	17.4205	16.0941	9.14233	14.219
42	Drd	0.0946832	2.64477	0.32517	1.02154
43	fy	13.5797	7.04901	22.8246	14.4844
44	l(2)35Bg	59.896	46.2402	73.1732	59.7698
45	lethal(2)gl	20.4473	31.143	18.247	23.2791
46	Oseg1	3.11069	7.86754	7.06724	6.01516
47	Pka-R2	3.65511	4.00265	3.12865	3.59547
48	Ppcs	2.86629	8.37158	3.28377	4.84055
49	RecQ5	26.0297	36.543	8.96091	23.8446
50	sbr	14.647	21.7983	5.59164	14.0123
51	SPoCk	10.7047	5.8585	10.9667	9.17663
52	ttk	8.98746	8.15275	4.37471	7.17164
53	yrt	19.645	19.6797	3.36445	14.2297
54	Gli	2.07349	12.622	2.13559	5.61037
55	Nrx-IV	13.5841	22.4286	9.41765	15.1435
56	Lac	10.2408	12.6773	10.2231	11.0471
57	santa-maria	0.0743127	2.48297	0	0.852426
58	lincRNA.924	4.27026	7.60959	2.3192	4.73302
59	lincRNA.218	10.603	11.7029	1.02514	7.77702
60	XLOC_001425	1.12825	0.579961	0.108638	0.605615
61	lincRNA.678	0.137039	5.95243	0	2.02982
62	lincRNA.903	0.0577443	17.5187	0.0469483	5.87448
63	lincRNA.677	0	6.68556	0	2.22852
64	CR42874	1.14084	1.39767	0.630914	1.05647
65	lincRNA.484	1.63321	2.54658	0	1.39327
66	lincRNA.490	0.286454	0.191422	0	0.159292
67	lincRNA.623	0.46763	0	0	0.155877
68	lincRNA.786	0	0.15608	0	0.0520266
69	lincRNA.626	0.0839796	0.168358	0.0701263	0.107488
70	CR43314	0.0231649	0.0232199	0	0.0154616
71	lincRNA.118	0	0.386896	0	0.128965
Supplementary Data 5. Expression levels of putative miR-184 targets in S2R+ cells. FPKM data from two previously published studies (Berkely Drosophila Genome Project (SRR070279) http://sra.dnanexus.com/runs/SRR070279/experiments; Berkely Drosophila Genome Project (SRR124149) http://sra.dnanexus.com/runs/SRR124149/studies) and an independent profiling performed in this study were used to compile a…
