# Supplementary material for: In situ functional dissection of RNA cis-regulatory elements by multiplex CRISPR-Cas9 genome engineering
Source: Nat Commun. 2017 Dec 13;8:2109. doi: 10.1038/s41467-017-00686-2 (PMC5727397; doi:10.1038/s41467-017-00686-2)
Supplement: Supplementary file 6 — Supplementary Data 6 [file 41467_2017_686_MOESM6_ESM.xlsx]

## Sheet: Sheet
No.	Gene Name	Pumilio response element (TGTANA(TA))			HuR (elav) binding motif				polyA signals (AATAAA; ATTAAA)			AU-rich elements (AUUUA)
		Count	Sequence	Position	Count	Sequence	Position	Score	Count	Sequence	Postion	Count	Position	Score
1	sinu (MRE1)				1	TTGGTTT	200	0.21
2	sinu (MRE2)											1	141	1.3
3	Mgat2								1	ATTAAA	154
4	CG1105								2	AATAAA ATTAAA	137 191	1	81	1.3
5	CG43367
6	CG31195 (MRE1)	1	TGTATAgA	54								1	60	1
7	CG31195 (MRE2)	2	TGTAGATc TGTAAATt	9 46	1	TTTATTT	3	0.24				1	1	1.3
8	CG8121	3	TGTACATt TGTATAct TGTACAac	6 124 197
9	Mcr	2	TGTATAat TGTACAaA	172 184	4	TTTTGTT TTTGTTT TTTTTTT TTTGGTT	20 57 74 126	0.34 0.5 0.5 0.34				1	27	1.3
10	Tsf2	1	TGTACATA	199	1	TTTGTTT	191	0.5				1	160	1.3
11	cals	1	TGTAAAat	37					2	AATAAA	126 185	4	1 6 112 180	5.95
12	emp	2	TGTACAat TGTACAat	52 199					1	AATAAA	88	1	161	1.3
13	lqfR (Epsin)	1	TGTACAaA	4	1	TTTGTTT	29	0.5				1	54	1.3
14	Ptp99A								1	ATTAAA	21
15	Sema-1b	2	TGTACAat TGTAAAat	133 162	1	TTTATTT	147	0.24
16	CG10217								2	ATTAAA AATAAA	138 151	1	182	1.3
17	Ilp8	1	TGTACATt	130								1	200	1
18	CG4313
19	CG6583											1	203	1.3
20	CG7713											2	173 192	2.6
21	pck								1	ATTAAA	189
22	kune	1	TGTACAag	45								2	107 118	3
23	crok				1	TTTATTT	177	0.24				1	175	1.3
24	cold											3	89 132 182	3.3
25	CG13088	1	TGTAGATg	124
26	Cont								1	AATAAA	156
27	mthl5								1	ATTAAA	197	1	174	1.3
28	CG8010
29	ND-B16.6
30	Socs36E
31	Atet	1	TGTAGAcA	25
32	Itgbn				4	TTTATTT TTTGTTT TTTTTTT TTTTGTT	48 109 117 130	0.24 0.5 0.5 0.34
33	bves											1	43	1
34	Cad96Cb	2	TGTAAAcA TGTAAAgt	20 69					1	AATAAA	108
35	Cah2
36	CG12880
37	CG14785				1	TTTTTTT	130	0.5				1	196	1
38	CG31495
39	xit (MRE1)	1	TGTATATc	165
40	xit (MRE2)	1	TGTATATc	53
41	crim	1	TGTACAac	124					1	ATTAAA	178	2	62 196	2.3
42	Cdc5
43	nemy											1	90	1
44	Dok	1	TGTATATt	44								2	19 48	2.6
45	Drd	3	TGTATAac TGTAAATg TGTAAATt	1 10 188								1	24	1.3
46	fy	1	TGTATATg	60								1	118	1.3
47	l(2)35Bg								1	AATAAA	42
48	lethal(2)gl	2	TGTAAAat TGTATATt	17 121	1	TTTATTT	138	0.24	3	ATTAAA AATAAA ATTAAA	25 114 126	2	3 109	2.3
49	Oseg1	1	TGTACAaA	113					1	AATAAA	136
50	Pka-R2								2	ATTAAA	56 73	3	0 77 86	4
51	Ppcs				1	TTTGTTT	174	0.5
52	RecQ5				1	TTTTTTT	153	0.5				1	160	1.3
53	sbr				1	TTGTTTT	174	0.21
54	SPoCk	2	TGTAAAcc TGTAGAaA	61 127					1	ATTAAA	24
55	ttk	1	TGTAAAcc	65								2	134 139	3.35
56	yrt
57	Gli	2	TGTACATt TGTATATA	129 145	2	TTGTTTT TTGTTTT	135 182	0.21 0.21
58	Nrx-IV				3	TTTTTTT TTTGGTT TTTGTTT	39 54 132	0.5 0.34 0.5				2	4 159	2.3
59	Lac	1	TGTATATg	130								1	22	1.3
60	santa-maria											1	86	1
61	lincRNA.924
62	lincRNA.218
63	XLOC_001425	1	TGTATATc	184	1	TTTTTTT	62	0.5
64	lincRNA.678				1	TTGTTTT	66	0.21
65	lincRNA.903								1	ATTAAA	46
66	lincRNA.677 (MRE1)								1	AATAAA	185
67	lincRNA.677 (MRE2)								1	AATAAA	149
68	CR42874				1	TTTGGTT	31	0.34
69	lincRNA.484
70	lincRNA.490
71	lincRNA.623	2	TGTATATg TGTACATg	33 39
72	lincRNA.786				1	TTTTTTT	195	0.5				2	133 152	2.6
73	lincRNA.626	1	TGTAGATt	132								1	69	1.3
74	CR43314											1	32	1.3
75	lincRNA.118 (MRE1)
76	lincRNA.118 (MRE2)											1	170	1.3
77	lincRNA.118 (MRE1-5)
Supplementary Data 6. Putative RNA regulatory elements (RRE) and their occurrence within selected miR-184 targets. The count, sequence and position of each RRE encoded within a 200 bp window centred on the miR-184 MRE seed sequence is shown.
