# Supplementary material for: In situ functional dissection of RNA cis-regulatory elements by multiplex CRISPR-Cas9 genome engineering
Source: Nat Commun. 2017 Dec 13;8:2109. doi: 10.1038/s41467-017-00686-2 (PMC5727397; doi:10.1038/s41467-017-00686-2)
Supplement: Supplementary file 7 — Supplementary Data 7 [file 41467_2017_686_MOESM7_ESM.xlsx]

## Sheet: sgRNA LIBRARY
No.	Batch	Figure	GENE NAME	GENE ID	CRISPR Spacer Sequence	CRISPR target genome coordinates			FWD OLIGO (5'-3')	REV OLIGO (5'-3')	PAM IDENTITY/POSITION
1	miR-184 MRE GenERA	Fig. 6a, Fig.6b	sinu (MRE1)	FBgn0010894	TCCCCTCAAAGAATTCTCAC	chr3L	5553688	5553708	TTCGTGAGAATTCTTTGAGGGGA	AACTCCCCTCAAAGAATTCTCAC	CCG, in seed
2	miR-184 MRE GenERA	Fig. 6a, Fig.6b	sinu (MRE2)		TATTAATCATCCGTCCTTTG	chr3L	5552739	5552759	TTCGCAAAGGACGGATGATTAATA	AACTATTAATCATCCGTCCTTTGC	CTG, 9bp upstream (MRE 2)
3	miR-184 MRE GenERA	Fig. 6a, Fig.6b	Mgat2	FBgn0039738	TTAGGCTCCGTCCAGATCCA	chr3R	25841708	25841728	TTCGTTAGGCTCCGTCCAGATCCA	AACTGGATCTGGACGGAGCCTAAC	AAG, 7bp downstream
4	miR-184 MRE GenERA	Fig. 6a, Fig.6b	CG1105	FBgn0037465	TCCAAATAGAAAGCATAAAC	chr3R	2890179	2890199	TTCGTTTATGCTTTCTATTTGGA	AACTCCAAATAGAAAGCATAAAC	CCG, in seed
5	miR-184 MRE GenERA	Fig. 6a, Fig.6b	CG43367	FBgn0263110	CAGCACGATCACAGTCCGTC	chr3L	4223432	4223452	TTCGACGGACTGTGATCGTGCTG	AACCAGCACGATCACAGTCCGTC	CCA, 14bp upstream
6	miR-184 MRE GenERA	Fig. 6a, Fig.6b	CG31195 (MRE1)	FBgn0051195	TCCAAACAAAACTCACATCA	chr3R	16584291	16584311	TTCGTGATGTGAGTTTTGTTTGGA	AACTCCAAACAAAACTCACATCAC	CCG, in seed
7	miR-184 MRE GenERA	Fig. 6a, Fig.6b	CG31195 (MRE2)		TCCAATGAGTAGTCTACTTT	chr3R	16583152	16583172	TTCGAAAGTAGACTACTCATTGGA	AACTCCAATGAGTAGTCTACTTTC	CCG, in seed
8	miR-184 MRE GenERA	Fig. 6a, Fig.6b	CG8121	FBgn0037680	TTCCGTCCAAACGCATATGT	chr3R	5162812	5162832	TTCGACATATGCGTTTGGACGGAA	AACTTCCGTCCAAACGCATATGTC	CTA, 1bp upstream
9	miR-184 MRE GenERA	Fig. 6a, Fig.6b	Mcr	FBgn0267488	TGCATTCCGTCCAAAAATGC	chr2L	8074797	8074817	TTCGTGCATTCCGTCCAAAAATGC	AACGCATTTTTGGACGGAATGCAC	TGG, 8bp downstream
10	miR-184 MRE GenERA	Fig. 6a, Fig.6b	Tsf2	FBgn0036299	TTCCGTCCGAAAATGAAACT	chr3L	12523718	12523738	TTCGAGTTTCATTTTCGGACGGAA	AACTTCCGTCCGAAAATGAAACTC	CCC, 1bp upstream
11	miR-184 MRE GenERA	Fig. 6a, Fig.6b	cals	FBgn0039928	TTTCTCCGTCCCAATAATTT	chr4	1135970	1135990	TTCGTTTCTCCGTCCCAATAATTT	AACAAATTATTGGGACGGAGAAAC	AAG 9bp downstream
12	miR-184 MRE GenERA	Fig. 6a, Fig.6b	emp	FBgn0010435	TCCTCGAATACAAATGTGCT	chr2R	20864113	20864133	TTCGAGCACATTTGTATTCGAGGA	AACTCCTCGAATACAAATGTGCTC	CCG, in seed
13	miR-184 MRE GenERA	Fig. 6a, Fig.6b	lqfR (Epsin)	FBgn0261279	CATCCGTCCTGATCGTCCAC	chr3R	18244518	18244538	TTCGTGGACGATCAGGACGGATG	AACCATCCGTCCTGATCGTCCAC	CCA, 2bp upstream
14	miR-184 MRE GenERA	Fig. 6a, Fig.6b	Ptp99A	FBgn0004369	TCCTAGTATCTGTTATTCTT	chr3R	25310846	25310866	TTCGAAGAATAACAGATACTAGGA	AACTCCTAGTATCTGTTATTCTTC	CCG, in seed
15	miR-184 MRE GenERA	Fig. 6a, Fig.6b	Sema-1B	FBgn0016059	TTGTCCGTCCCACTAAAGAA	chr2R	13560823	13560843	TTCGTTCTTTAGTGGGACGGACAA	AACTTGTCCGTCCCACTAAAGAAC	CTG 3bp upstream
16	miR-184 MRE GenERA	Fig. 6a, Fig.6b	CG10217	FBgn0039113	TTCCGTCCCAAACGAATCTC	chr3R	19586506	19586526	TTCGAGATTCGTTTGGGACGGAA	AACTTCCGTCCCAAACGAATCTC	CCA, 1bp upstream
17	miR-184 MRE GenERA	Fig. 6a, Fig.6b	Ilp8	FBgn0036690	ATCCGTCCATAGTTATAGTT	chr3L	17023055	17023075	TTCGATCCGTCCATAGTTATAGTT	AACAACTATAACTATGGACGGATC	AGG, 12bp downstream
18	miR-184 MRE GenERA	Fig. 6a, Fig.6b	CG4313	FBgn0025632	TTCATCGTCCTCCGTCCTAG	chrX	1949000	1949020	TTCGTTCATCGTCCTCCGTCCTAG	AACCTAGGACGGAGGACGATGAAC	CGG, 3bp downstream
19	miR-184 MRE GenERA	Fig. 6a, Fig.6b	CG6583	FBgn0032420	TTGATATCAAAAACACATTC	chr2L	12171587	12171607	TTCGAATGTGTTTTTGATATCAA	AACTTGATATCAAAAACACATTC	CTT, 18bp upstream
20	miR-184 MRE GenERA	Fig. 6a, Fig.6b	CG7713	FBgn0038545	GACACGCAACAAGAACTCCG	chr3R	13621854	13621874	TTCGCGGAGTTCTTGTTGCGTGTC	AACGACACGCAACAAGAACTCCGC	CTT, 16bp upstream
21	miR-184 MRE GenERA	Fig. 6a, Fig.6b	pck	FBgn0013720	TGCGCAATCGACGCCGTCCA	chrX	1366059	1366079	TTCGTGCGCAATCGACGCCGTCCA	AACTGGACGGCGTCGATTGCGCAC	TAG 1bp downstream
22	miR-184 MRE GenERA	Fig. 6a, Fig.6b	kune	FBgn0033032	TCCATTTACACAATATTTAA	chr2R	1560163	1560183	TTCGTTAAATATTGTGTAAATGGA	AACTCCATTTACACAATATTTAAC	CCG, in seed
23	miR-184 MRE GenERA	Fig. 6a, Fig.6b	crok	FBgn0032421	GGAATACTATTTCCGTCCAA	chr2L	12173885	12173905	TTCGTTGGACGGAAATAGTATTCC	AACGGAATACTATTTCCGTCCAAC	CCT, 11bp upstream
24	miR-184 MRE GenERA	Fig. 6a, Fig.6b	cold	FBgn0031268	ATTTAAACGAAGCCGTCCAT	chr2L	575281	575301	TTCGATTTAAACGAAGCCGTCCAT	AACATGGACGGCTTCGTTTAAATC	AAG, 2bp downstream
25	miR-184 MRE GenERA	Fig. 6a, Fig.6b	CG13088	FBgn0032047	CATTTCTACCTCAATCCGTC	chr2L	8490373	8490393	TTCGCATTTCTACCTCAATCCGTC	AACGACGGATTGAGGTAGAAATGC	CGG, -1bp downstream
26	miR-184 MRE GenERA	Fig. 6a, Fig.6b	Cont	FBgn0037240	TCCATTTTATAGACTTTTAT	chr3R	212636	212656	TTCGATAAAAGTCTATAAAATGGA	AACTCCATTTTATAGACTTTTATC	CCG, in seed
27	miR-184 MRE GenERA	Fig. 6a, Fig.6b	mthl5	FBgn0037960	CCGTCCACACTAATATAAGT	chr3R	7709757	7709777	TTCGACTTATATTAGTGTGGACGG	AACCCGTCCACACTAATATAAGTC	CCA, 0bp upstream
28	miR-184 MRE GenERA	Fig. 6a, Fig.6b	CG8010	FBgn0031008	ATTACGCGGACAACCGTCCA	chrX	19160826	19160846	TTCGATTACGCGGACAACCGTCCA	AACTGGACGGTTGTCCGCGTAATC	CAG, 1bp downstream
29	miR-184 MRE GenERA	Fig. 6a, Fig.6b	ND-B16.6	FBgn0029868	GGGGCGTTGCCGTCCAGCTG	chrX	6243507	6243527	TTCGCAGCTGGACGGCAACGCCCC	AACGGGGCGTTGCCGTCCAGCTGC	CCG, 9bp upstream
30	miR-184 MRE GenERA	Fig. 6a, Fig.6b	Socs36E	FBgn0041184	TCGGCTCCGTCCTCATCCAG	chr2L	18139665	18139685	TTCGCTGGATGAGGACGGAGCCGA	AACTCGGCTCCGTCCTCATCCAGC	CCA, 5bp upstrem
31	miR-184 MRE GenERA	Fig. 6a, Fig.6b	Atet	FBgn0020762	ACGTTCTTCACTCCGTCCCT	chr2L	4345011	4345031	TTCGAGGGACGGAGTGAAGAACGT	AACACGTTCTTCACTCCGTCCCTC	CCA, 10bp upstream
32	miR-184 MRE GenERA	Fig. 6a, Fig.6b	Itgbn	FBgn0010395	TCCGTCCGTTTGTTTTTTTT	chr2L	21057424	21057444	TTCGAAAAAAAACAAACGGACGGA	AACTCCGTCCGTTTGTTTTTTTTC	CCG, in seed
33	miR-184 MRE GenERA	Fig. 6a, Fig.6b	bves	FBgn0031150	ATCCGTCCCTTCACCTTTGA	chrX	20948190	20948210	TTCGTCAAAGGTGAAGGGACGGAT	AACATCCGTCCCTTCACCTTTGAC	CCC, 1bp upstream
34	miR-184 MRE GenERA	Fig. 6a, Fig.6b	Cad96Cb	FBgn0039294	GATTGTAAGAGGATCCGTCC	chr3R	21049897	21049917	TTCGGACGGATCCTCTTACAATC	AACGATTGTAAGAGGATCCGTCC	CCA, 13bp upstream
35	miR-184 MRE GenERA	Fig. 6a, Fig.6b	Cah2	FBgn0027843	ATATTCCCTTCCGTCCGAGG	chr3L	12176275	12176295	TTCGATATTCCCTTCCGTCCGAGG	AACCCTCGGACGGAAGGGAATATC	AGG, 4bp downstream
36	miR-184 MRE GenERA	Fig. 6a, Fig.6b	CG12880	FBgn0046258	TCTTCCGTCCAGTTTCCACT	chr3R	23517934	23517954	TTCGAGTGGAAACTGGACGGAAGA	AACTCTTCCGTCCAGTTTCCACTC	CCC, 3bp upstream
37	miR-184 MRE GenERA	Fig. 6a, Fig.6b	CG14785	FBgn0027795	TCAGTTCCGTCCATTGTCCT	chrX	1349359	1349379	TTCGAGGACAATGGACGGAACTGA	AACTCAGTTCCGTCCATTGTCCTC	CTG, 5bp upstream
38	miR-184 MRE GenERA	Fig. 6a, Fig.6b	CG31495	FBgn0051495	CGGAGAGCATTCCGTCCTCC	chr3R	9664180	9664200	TTCGTCACCGAACTCCTGGAGGA	AACTCCTCCAGGAGTTCGGTGAC	CCG, in seed
39	miR-184 MRE GenERA	Fig. 6a, Fig.6b	xit (MRE1)	FBgn0029906	GGCCGGCCGTCCGTCCGAGT	chrX	6717143	6717163	TTCGGCCGGCCGTCCGTCCGAGT	AACACTCGGACGGACGGCCGGCC	GGG, 4bp upstream (MRE 1)
40	miR-184 MRE GenERA	Fig. 6a, Fig.6b	xit (MRE2)		TCAGTTGACGAGCTTCCGTC	chrX	6717250	6717270	TTCGTCAGTTGACGAGCTTCCGTC	AACGACGGAAGCTCGTCAACTGAC	CAG, -1bp downstream (MRE 2)
41	miR-184 MRE GenERA	Fig. 6a, Fig.6b	crim	FBgn0036198	CGAATTCCGTCCAACATTCC	chr3L	11703700	11703720	TTCGGAATGTTGGACGGAATTCG	AACCGAATTCCGTCCAACATTCC	CTA, 5bp upstream
42	miR-184 MRE GenERA	Fig. 6a, Fig.6b	Cdc5	FBgn0265574	CAAAGCGCTCCGTCCTGGCC	chr3L	358122	358142	TTCGCAAAGCGCTCCGTCCTGGCC	AACGGCCAGGACGGAGCGCTTTGC	TGG, 5bp downstream
43	miR-184 MRE GenERA	Fig. 6a, Fig.6b	nemy	FBgn0261673	GCGCATTTAGACGGTCCGTC	chr2R	8547738	8547758	TTCGCGCATTTAGACGGTCCGTC	AACGACGGACCGTCTAAATGCGC	CGG, -1bp downstream
44	miR-184 MRE GenERA	Fig. 6a, Fig.6b	Dok	FBgn0029944	TTTATCCGTCCGTCTTCTCA	chrX	7222428	7222448	TTCGTGAGAAGACGGACGGATAAA	AACTTTATCCGTCCGTCTTCTCAC	CCG, 4bp upstream
45	miR-184 MRE GenERA	Fig. 6a, Fig.6b	Drd	FBgn0260006	ATCCGTCCATGTGCTCATCA	chrX	15030955	15030975	TTCGTGATGAGCACATGGACGGAT	AACATCCGTCCATGTGCTCATCAC	CCA, 1bp upstream
46	miR-184 MRE GenERA	Fig. 6a, Fig.6b	fy	FBgn0001084	ACAATTCCGTCCTTACAAAT	chr2L	8401510	8401530	TTCGATAAATAGTATTTGTAAGGA	AACTCCTTACAAATACTATTTATC	CCG, in seed
47	miR-184 MRE GenERA	Fig. 6a, Fig.6b	l(2)35Bg	FBgn0001977	CAAAAACGCCATCCGTCCAC	chr2L	15037226	15037246	TTCGCAAAAACGCCATCCGTCCAC	AACGTGGACGGATGGCGTTTTTGC	TGG, 2bp downstream
48	miR-184 MRE GenERA	Fig. 6a, Fig.6b	lethal(2)gl	FBgn0002121	ATAAATTGGTCCGTCCCCAT	chr2L	10728	10748	TTCGATGGGGACGGACCAATTTAT	AACATAAATTGGTCCGTCCCCATC	CCG, 9bp upstream
49	miR-184 MRE GenERA	Fig. 6a, Fig.6b	Oseg1	FBgn0265102	CCGTCCAAAACTGTACAAAT	chr3L	8400415	8400435	TTCGCCGTCCAAAACTGTACAAAT	AACATTTGTACAGTTTTGGACGGC	AGG, 14bp downstream
50	miR-184 MRE GenERA	Fig. 6a, Fig.6b	Pka-R2	FBgn0022382	TCCAGTCCTAGACACAGAGG	chr2R	5884710	5884730	TTCGCCTCTGTGTCTAGGACTGGA	AACTCCAGTCCTAGACACAGAGGC	CCG, in seed
51	miR-184 MRE GenERA	Fig. 6a, Fig.6b	Ppcs	FBgn0261285	CTTCCGTCCCGCCCGCATTT	chr3R	14966135	14966155	TTCGAACCACAAATGCGGGCGGGA	AACTCCCGCCCGCATTTGTGGTTC	CCG, in seed
52	miR-184 MRE GenERA	Fig. 6a, Fig.6b	RecQ5	FBgn0027375	TTTGTCCGTCCATATGAACG	chr3L	14623415	14623435	TTCGCGTTCATATGGACGGACAAA	AACTTTGTCCGTCCATATGAACGC	CCG 4bp upstream
53	miR-184 MRE GenERA	Fig. 6a, Fig.6b	sbr	FBgn0003321	AGTTCCGTCCGCAGATCCGC	chrX	10727273	10727293	TTCGAGTTCCGTCCGCAGATCCGC	AACGCGGATCTGCGGACGGAACTC	TGG, 10bp downstream
54	miR-184 MRE GenERA	Fig. 6a, Fig.6b	SPoCk	FBgn0052451	TGTCCGTCCGTATGTCTATC	chr3L	22779305	22779325	TTCGATAGACATACGGACGGACA	AACTGTCCGTCCGTATGTCTATC	CTC, 2bp upstream
55	miR-184 MRE GenERA	Fig. 6a, Fig.6b	ttk	FBgn0003870	GCTCCGTCCAGAACGCCTTT	chr3R	27560405	27560425	TTCGAAAGGCGTTCTGGACGGAGC	AACGCTCCGTCCAGAACGCCTTTC	CTT, 2bp upstream
56	miR-184 MRE GenERA	Fig. 6a, Fig.6b	yrt	FBgn0004049	TTTCCGTCCAGCAGCAACAG	chr3R	9255432	9255452	TTCGCTGTTGCTGCTGGACGGAAA	AACTTTCCGTCCAGCAGCAACAGC	CCG, 2bp upstream
57	miR-184 MRE GenERA	Fig. 6a, Fig.6b	Gli	FBgn0001987	TACAAAATCAGTGTGAACCG	chr2L	15756157	15756177	TTCGCGGTTCACACTGATTTTGTA	AACTACAAAATCAGTGTGAACCGC	CCA, 17bp upstream
58	miR-184 MRE GenERA	Fig. 6a, Fig.6b	Nrx-IV	FBgn0013997	TCCATTTTTAGTTAATTTTA	chr3L	12149650	12149670	TTCGTAAAATTAACTAAAAATGGA	AACTCCATTTTTAGTTAATTTTAC	CCG, in seed
59	miR-184 MRE GenERA	Fig. 6a, Fig.6b	Lac	FBgn0010238	TGATCCCGTCCGTTTTGCTT	chr2R	8352745	8352765	TTCGAAGCAAAACGGACGGGATCA	AACTGATCCCGTCCGTTTTGCTTC	CCT, 5bp upstream
60	miR-184 MRE GenERA	Fig. 6a, Fig.6b	santa-maria	FBgn0025697	TTTAGATAGTTAAGCCGTCC	chr2L	7445585	7445605	TTCGGACGGCTTAACTATCTAAA	AACTTTAGATAGTTAAGCCGTCC	CCA, 14bp upstream
61	miR-184 MRE GenERA	Fig. 6a, Fig.6b	lincRNA.924		TGTTTGTGTGGACCGTCCAA	chr4	668619	668639	TTCGTTGGACGGTCCACACAAACA	AACTGTTTGTGTGGACCGTCCAAC	CCG, 12bp upstream
62	miR-184 MRE GenERA	Fig. 6a, Fig.6b	lincRNA.218	FBgn0265255	AACGCGGAAAGTCCGTCCAA	chr2L	21799403	21799423	TTCGAACGCGGAAAGTCCGTCCAA	AACTTGGACGGACTTTCCGCGTTC	AGG, 2bp downstream
63	miR-184 MRE GenERA	Fig. 6a, Fig.6b	XLOC_001425		ATAGCCATCCGTCCGTCCGT	chr2L	9973675	9973695	TTCGATAGCCATCCGTCCGTCCGT	AACACGGACGGACGGATGGCTATC	TGG, 2bp downstream (MRE 1+2)
64	miR-184 MRE GenERA	Fig. 6a, Fig.6b	lincRNA.678		ATCTGTCCTCATTATAAAAC	chr3R	886179	886199	TTCGATCTGTCCTCATTATAAAAC	AACGTTTTATAATGAGGACAGATC	AGG, 12 bp downstream
65	miR-184 MRE GenERA	Fig. 6a, Fig.6b	lincRNA.903		TTCTCCGTTCTCTCTGGGCT	chr3R	26541992	26542012	TTCGAGCCCAGAGAGAACGGAGAA	AACTTCTCCGTTCTCTCTGGGCTC	CCG, 3bp upstream
66	miR-184 MRE GenERA	Fig. 6a, Fig.6b	lincRNA.677 (MRE1)		CGTTCTGTCCGTCCGTTTGT	chr3R	883076	883096	TTCGACAAACGGACGGACAGAACG	AACCGTTCTGTCCGTCCGTTTGTC	CTG, 7bp upstream (MRE 1)
67	miR-184 MRE GenERA	Fig. 6a, Fig.6b	lincRNA.677 (MRE2)		ACCGTCCGTCCGGCTGTCAG	chr3R	883037	883057	TTCGCTGACAGCCGGACGGACGGT	AACACCGTCCGTCCGGCTGTCAGC	CCG, 4bp upstream (MRE 2)
68	miR-184 MRE GenERA	Fig. 6a, Fig.6b	CR42874	FBgn0262148	CTCTCCGTTCTTCTGAACAA	chr2L	1989714	1989734	TTCGTTGTTCAGAAGAACGGAGAG	AACCTCTCCGTTCTTCTGAACAAC	CTG, 3bp upstream
69	miR-184 MRE GenERA	Fig. 6a, Fig.6b	lincRNA.484		cttattcaccagTCCGGTCT	chr3L	8995982	8996002	TTCGCTTATTCACCAGTCCGGTCT	AACAGACCGGACTGGTGAATAAGC	AAG, 5bp downstream
70	miR-184 MRE GenERA	Fig. 6a, Fig.6b	lincRNA.490	FBgn0264722	GGATCCCCGTCCAGGATCCC	chr3L	10405170	10405190	TTCGGATCCCCGTCCAGGATCCC	AACGGGATCCTGGACGGGGATCC	AGG, 8bp downstream
71	miR-184 MRE GenERA	Fig. 6a, Fig.6b	lincRNA.623		AACTGCCGTCCACACAATTC	chr3L	19415187	19415207	TTCGAATTGTGTGGACGGCAGTT	AACAACTGCCGTCCACACAATTC	CCA, 5bp upstream
72	miR-184 MRE GenERA	Fig. 6a, Fig.6b	lincRNA.786		CGTCCAAGCGTTCCTCGAAA	chr3R	11379121	11379141	TTCGCGTCCAAGCGTTCCTCGAAA	AACTTTCGAGGAACGCTTGGACGC	AGG, 15bp downstream
73	miR-184 MRE GenERA	Fig. 6a, Fig.6b	lincRNA.626	FBgn0265888	GTCGATGTCCGTCCCGTCTA	chr3L	19548198	19548218	TTCGTAGACGGGACGGACATCGAC	AACGTCGATGTCCGTCCCGTCTAC	CCA, 7bp upstream
74	miR-184 MRE GenERA	Fig. 6a, Fig.6b	CR43314	FBgn0263019	TTCTCCGTTCGCCTCTTTGC	chr2L	11958672	11958692	TTCGCAAAGAGGCGAACGGAGAA	AACTTCTCCGTTCGCCTCTTTGC	CCA, 3bp upstream
75	miR-184 MRE GenERA	Fig. 6a, Fig.6b	lincRNA.118 (MRE1)	FBgn0265798	CGAAGTCTGCCCGTCCGTCC	chr2L	12024300	12024320	TTCGGACGGACGGGCAGACTTCG	AACCGAAGTCTGCCCGTCCGTCC	sgRNA-DEL1: CCG 13bp upstream of cluster
76	miR-184 MRE GenERA	Fig. 6a, Fig.6b	lincRNA.118 (MRE2)		TCTGTCCATCTGTCCAAATT	chr2L	12024353	12024373	TTCGAATTTGGACAGATGGACAGA	AACTCTGTCCATCTGTCCAAATTC	sgRNA-DEL2: CCA 6bp downstream of cluter
77	miR-184 MRE GenERA	Fig. 6a, Fig.6b	lincRNA.118 (MRE1-5)		GTATCCGTCCGTCGAGCGAA	chr2L	12024436	12024456	TTCGATACATGTTCGCTCGACGGA	AACTCCGTCGAGCGAACATGTATC	CCG, in seed
1	GenERA MRE validation: crok-control	Fig.6e	crok	FBgn0032421	ATCAAGTGCCTTTTCTGTAA	chr2L	12173841	12173860	TTCGATCAAGTGCCTTTTCTGTAA	AACTTACAGAAAAGGCACTTGATC	CGG, in seed
2	GenERA MRE validation: crok-MRE	Fig.6e	crok	FBgn0032421	GGAATACTATTTCCGTCCAA	chr2L	12173885	12173905	TTCGTTGGACGGAAATAGTATTCC	AACGGAATACTATTTCCGTCCAAC	CCT, 11bp upstream
3	GenERA MRE validation: CG12880-batch2	Fig. 6f	CG12880	FBgn0046258	TCCAGTTTCCACTTGGAATA	chr3R	23517942	23517961	TTCGTATTCCAAGTGGAAACTGGA	AACTCCAGTTTCCACTTGGAATAC	CGG, in seed
4	GenERA MRE validation: CG10217-batch2	Fig. 6f	CG10217	FBgn0039113	TCCCAAACGAATCTCAAATG	ch3R	19586502	19586521	TTCGCATTTGAGATTCGTTTGGGA	AACTCCCAAACGAATCTCAAATGC	CGG, in seed
5	GenERA MRE validation: pck-batch2	Fig. 6f	pck	FBgn0013720	TCCATAGTGCCTTTAACAAT	chrX	1366076	1366095	TTCGATTGTTAAAGGCACTATGGA	AACTCCATAGTGCCTTTAACAATC	CGG, in seed
6	GenERA MRE validation: crok-batch2	Fig. 6f	crok	FBgn0032421	TCCAAAAAATATCTTACGCC	chr2L	12173901	12173920	TTCGGCGTAAGATATTTTTTGGA	AACTCCAAAAAATATCTTACGCC	CGG, in seed
Supplementary Data 7. GenERA CRISPR/Cas9 sgRNA libraries used for miR-184 MRE network analysis. Detailed representation all sgRNA spacer sequences together with corresponding protospacer genomic coordinates, forward/reverse oligonucleotides used for cloning in pAc-Cas9-sgRNA vector, and PAM identity/position.
