# Supplementary material for: In situ functional dissection of RNA cis-regulatory elements by multiplex CRISPR-Cas9 genome engineering
Source: Nat Commun. 2017 Dec 13;8:2109. doi: 10.1038/s41467-017-00686-2 (PMC5727397; doi:10.1038/s41467-017-00686-2)
Supplement: Supplementary file 8 — Supplementary Data 8 [file 41467_2017_686_MOESM8_ESM.xlsx]

## Sheet: Sheet1
No.	Gene Name	Gene ID	100nt upstream	Seed sequence(s)	100nt downstream	CUSTOM REFERENCE GENOME
1	sinu (MRE1)	FBgn0010894	TCGCTTAACCTTCTTGCATTGTCTATTTTAGCCGTGGCAGCTGGCACACTTGCACCAAGGAAAACACAAGCCAACCAAGAGGAAAACAAAACAAAAACAT	TCCGTCCC	CTCAAAGAATTCTCACCCTAAACATTACAGTCGAACTTCTCTAAGGCGAAATATTCTAACTAACAGTTTCTGGTAGTGCACGTTTTTAAAGTTGGTTTAT	TCGCTTAACCTTCTTGCATTGTCTATTTTAGCCGTGGCAGCTGGCACACTTGCACCAAGGAAAACACAAGCCAACCAAGAGGAAAACAAAACAAAAACATTCCGTCCCCTCAAAGAATTCTCACCCTAAACATTACAGTCGAACTTCTCTAAGGCGAAATATTCTAACTAACAGTTTCTGGTAGTGCACGTTTTTAAAGTTGGTTTAT
2	sinu (MRE2)		TCCGCCCATTAGTTTTAAGAACAAAACATTCCCTTTTGAACTCGAATATTCCGCACAAGTTACCTTCTTTTAAAGGTAACAATTAGGTCTGTATTAATCA	TCCGTCCT	TTGCACGTATTTGTAACATTTTCTAAACCGAGAATTTAGCAATGTATTAAAGCAATACATACGTCTTTTACCGTCCCATATACAATAATATGTGTAACAT	TCCGCCCATTAGTTTTAAGAACAAAACATTCCCTTTTGAACTCGAATATTCCGCACAAGTTACCTTCTTTTAAAGGTAACAATTAGGTCTGTATTAATCATCCGTCCTTTGCACGTATTTGTAACATTTTCTAAACCGAGAATTTAGCAATGTATTAAAGCAATACATACGTCTTTTACCGTCCCATATACAATAATATGTGTAACAT
3	Mgat2	FBgn0039738	CTCTAGTCACACATTCAATTGGAATCGCCGTGTTGTTGCAACCTCCAATCTTGTGCCGTTCGCCCTTCAGTTTGTCGATCATCACTGGAAGTGTTTAGGC	TCCGTCCA	GATCCAAAGATCGACAGAGTTCCAAGCGACGGGGCGGCAATCCTTCAAACTGAAACCAGAAACTAAACCTACGAATACTAGCGATAGACCATACACATAC	CTCTAGTCACACATTCAATTGGAATCGCCGTGTTGTTGCAACCTCCAATCTTGTGCCGTTCGCCCTTCAGTTTGTCGATCATCACTGGAAGTGTTTAGGCTCCGTCCAGATCCAAAGATCGACAGAGTTCCAAGCGACGGGGCGGCAATCCTTCAAACTGAAACCAGAAACTAAACCTACGAATACTAGCGATAGACCATACACATAC
4	CG1105	FBgn0037465	TTAAACTTTGATGTCGAACTATTTTCTTCTGGCTGTCTCTGTTTCTGGAGGGTTAGCTTTCGCAATTTTTATCGGCTTTGCATTTATGAAATATTAGCTT	TCCGTCCA	AATAGAAAGCATAAACAGGTGCAGTCAAAATAAAAAAGGTCTACCTATACAAAGTTTTTGAAATGCTTAACTTCTGTTTATAATTAAATAGCTTTCGGAC	TTAAACTTTGATGTCGAACTATTTTCTTCTGGCTGTCTCTGTTTCTGGAGGGTTAGCTTTCGCAATTTTTATCGGCTTTGCATTTATGAAATATTAGCTTTCCGTCCAAATAGAAAGCATAAACAGGTGCAGTCAAAATAAAAAAGGTCTACCTATACAAAGTTTTTGAAATGCTTAACTTCTGTTTATAATTAAATAGCTTTCGGAC
5	CG43367	FBgn0263110	TTGTCCCATTAAGTACGCACACTCGGATCGCATGGTATTGCTACCCAATCATTAACAGAGCATTTCCAATTGAAGTATTATCACCACAGCACGATCACAG	TCCGTCCA	CACAGATCCGAGATCCGCATAGGCAGACAATACCCAATACTTGGTGCGCCAGAGCAAGAGATTCTATCTATTTCCATACCACCCAGTACGAGTACCAGCA	TTGTCCCATTAAGTACGCACACTCGGATCGCATGGTATTGCTACCCAATCATTAACAGAGCATTTCCAATTGAAGTATTATCACCACAGCACGATCACAGTCCGTCCACACAGATCCGAGATCCGCATAGGCAGACAATACCCAATACTTGGTGCGCCAGAGCAAGAGATTCTATCTATTTCCATACCACCCAGTACGAGTACCAGCA
6	CG31195 (MRE1)	FBgn0051195	GCAATCCGCTTTGGGACTTGTGGTCGCTCTGATCGGGCTCACGCTCACCCTGCTGTATAGATTTAGTTAAGCACCGCACGCCAAATAACTAACGCAAACT	TCCGTCCA	AACAAAACTCACATCAAATCTCTCCACAAAAGATATAACTACAAAGCAACACAGACACAAAATTGACACCCAAAAACAAAACGAGCTGCCAGCCAGCCCA	GCAATCCGCTTTGGGACTTGTGGTCGCTCTGATCGGGCTCACGCTCACCCTGCTGTATAGATTTAGTTAAGCACCGCACGCCAAATAACTAACGCAAACTTCCGTCCAAACAAAACTCACATCAAATCTCTCCACAAAAGATATAACTACAAAGCAACACAGACACAAAATTGACACCCAAAAACAAAACGAGCTGCCAGCCAGCCCA
7	CG31195 (MRE2)		AATTTATTTGTAGATCAGTACAAAGCAATGAGAAGAAATCGAATGTGTAAATTGTGCCTTAAACTGAATATTTGTAACACAACAGACTATATCAAAAACA	TCCGTCCA	ATGAGTAGTCTACTTTGTATTATGTATCTACATATCTGAATTAGTGATAAGTGCCTTGAGACAAAATCGAATAACTTTTACAACCTGCTTGAGTAGTCTA	AATTTATTTGTAGATCAGTACAAAGCAATGAGAAGAAATCGAATGTGTAAATTGTGCCTTAAACTGAATATTTGTAACACAACAGACTATATCAAAAACATCCGTCCAATGAGTAGTCTACTTTGTATTATGTATCTACATATCTGAATTAGTGATAAGTGCCTTGAGACAAAATCGAATAACTTTTACAACCTGCTTGAGTAGTCTA
8	CG8121	FBgn0037680	TATAGTGTACATTCCATCCACCAGTTTAGTGCCTTAGAGATGCGCCTCTCGAATACCACAAATTTTAACCGCGAATCAGCGTAATTAGTTGTAAGTCTAT	TCCGTCCA	AACGCATATGTTTTTTGTATACTGTTGAAGAATCGCTGTCTTTATGTATGAATGTCAAAATATCGTGTTTTTTATATTCATATATAGATGTACAACCCGA	TATAGTGTACATTCCATCCACCAGTTTAGTGCCTTAGAGATGCGCCTCTCGAATACCACAAATTTTAACCGCGAATCAGCGTAATTAGTTGTAAGTCTATTCCGTCCAAACGCATATGTTTTTTGTATACTGTTGAAGAATCGCTGTCTTTATGTATGAATGTCAAAATATCGTGTTTTTTATATTCATATATAGATGTACAACCCGA
9	Mcr	FBgn0267488	TTGCTAAGATTCGTAATGTTTTTGTTCATTTATTGAATGTGTTTACTTTGTAGTTTTTTGTTTTGAGTTGTAGTTTTTTTGTTTGCCAACGAAATTGCAT	TCCGTCCA	AAAATGCTGGTCAACATTTTGGTTTTATTTTTAGTTCTTTTCAGTTTTACTCCACTGACCCGCTGTATAATTGAATGTACAAAACAGCAGTTAAACGTAA	TTGCTAAGATTCGTAATGTTTTTGTTCATTTATTGAATGTGTTTACTTTGTAGTTTTTTGTTTTGAGTTGTAGTTTTTTTGTTTGCCAACGAAATTGCATTCCGTCCAAAAATGCTGGTCAACATTTTGGTTTTATTTTTAGTTCTTTTCAGTTTTACTCCACTGACCCGCTGTATAATTGAATGTACAAAACAGCAGTTAAACGTAA
10	Tsf2	FBgn0036299	TCACTTAGATTTCAGAATTCTACAAGCATCTCTAGCACAAAGAGAAAACATATCAACATTTTTACATTCCAAATATGATTAAGTTAAATGTGAAATCCCT	TCCGTCCG	AAAATGAAACTCTAACTAGCCGAAAAATATCTGTTGAAGGCTATAGTTTATAATTTATAAAGTCCTGTGCCTTATTATAGTATTTGTTTGTGTACATACC	TCACTTAGATTTCAGAATTCTACAAGCATCTCTAGCACAAAGAGAAAACATATCAACATTTTTACATTCCAAATATGATTAAGTTAAATGTGAAATCCCTTCCGTCCGAAAATGAAACTCTAACTAGCCGAAAAATATCTGTTGAAGGCTATAGTTTATAATTTATAAAGTCCTGTGCCTTATTATAGTATTTGTTTGTGTACATACC
11	cals	FBgn0039928	TATTTAATTTATAGTTTGTCAGCCCTCACCTTAAGATGTAAAATGCACATGTCTACCAAATTTCAACTGAATTCTGTCGCAATGCATAGGAGGAAGTTTC	TCCGTCCC	AATAATTTAAGCCTAATAATAAAACATAAAAAAAATTTGAAATGGATCGTAATACCCAAACAATGTTGACTTATTTAATAAAGCTAAAGTTGTCATTGAT	TATTTAATTTATAGTTTGTCAGCCCTCACCTTAAGATGTAAAATGCACATGTCTACCAAATTTCAACTGAATTCTGTCGCAATGCATAGGAGGAAGTTTCTCCGTCCCAATAATTTAAGCCTAATAATAAAACATAAAAAAAATTTGAAATGGATCGTAATACCCAAACAATGTTGACTTATTTAATAAAGCTAAAGTTGTCATTGAT
12	emp	FBgn0010435	AGCAATCGATCCTGTTCTTGCTTTCTTAAACCCTCTTGAAATGAAATTGTATGTACAATCAAGTCACAAAACTCGAAACGTTTCTCAAATAAAACAAAAT	TCCGTCCT	CGAATACAAATGTGCTTTATAAGACCAAATGCTGGGCATGTTCCGCATATGAAATTTATATTCTATAAATACATAACTTTATCGATCTAATGTACAATTT	AGCAATCGATCCTGTTCTTGCTTTCTTAAACCCTCTTGAAATGAAATTGTATGTACAATCAAGTCACAAAACTCGAAACGTTTCTCAAATAAAACAAAATTCCGTCCTCGAATACAAATGTGCTTTATAAGACCAAATGCTGGGCATGTTCCGCATATGAAATTTATATTCTATAAATACATAACTTTATCGATCTAATGTACAATTT
13	lqfR (Epsin)	FBgn0261279	TGCTGTACAAAGTTTGCGACACGTGCAATTTGTTTCTAAATTCGTTGTTAAACAATTTACCCCCGATGCAATTTTCCGGATCAAACCCATTAATTCCACA	TCCGTCCT	GATCGTCCACTCGGAATTTGAAAGTCGTCATCAAATGCAATACACAGAGTAGTTGAATAATGGTTGTACTAAACGGATTCGTTAGCACAACGCGCGGACG	TGCTGTACAAAGTTTGCGACACGTGCAATTTGTTTCTAAATTCGTTGTTAAACAATTTACCCCCGATGCAATTTTCCGGATCAAACCCATTAATTCCACATCCGTCCTGATCGTCCACTCGGAATTTGAAAGTCGTCATCAAATGCAATACACAGAGTAGTTGAATAATGGTTGTACTAAACGGATTCGTTAGCACAACGCGCGGACG
14	Ptp99A	FBgn0004369	GCTCTCCCAAGCAAATTCCTATTAAAGTAATGAATATTAGTTGTTGAATTGAATTAGTTGATTGAGCAATCAATTTGCATTTTAATTCGAATCGATTCAG	TCCGTCCT	AGTATCTGTTATTCTTTTCATTTTGCCTTCCTAACAATTGGTTCCACTTTAAGACAGTTTAATGCAAAATGACAAACTTAAGCGAACCTAGCTACAAATT	GCTCTCCCAAGCAAATTCCTATTAAAGTAATGAATATTAGTTGTTGAATTGAATTAGTTGATTGAGCAATCAATTTGCATTTTAATTCGAATCGATTCAGTCCGTCCTAGTATCTGTTATTCTTTTCATTTTGCCTTCCTAACAATTGGTTCCACTTTAAGACAGTTTAATGCAAAATGACAAACTTAAGCGAACCTAGCTACAAATT
15	Sema-1B	FBgn0016059	AACGCTAAACTTGTAAGCTTTGGATGGAAATAATGAGCTTGGTTGGCAATCAACGTAAATCAGCATTTTAATAATTTTATGTTTAATTTCTAAGCTGTTG	TCCGTCCC	ACTAAAGAAGTTGCATAAATACAATGTACAATGGCAATTTTATTTTTAAAACGTGTAAAATGCAATTTTCATCGTAATTAATATATTTTTATACGTATAT	AACGCTAAACTTGTAAGCTTTGGATGGAAATAATGAGCTTGGTTGGCAATCAACGTAAATCAGCATTTTAATAATTTTATGTTTAATTTCTAAGCTGTTGTCCGTCCCACTAAAGAAGTTGCATAAATACAATGTACAATGGCAATTTTATTTTTAAAACGTGTAAAATGCAATTTTCATCGTAATTAATATATTTTTATACGTATAT
16	CG10217	FBgn0039113	AGGAGCAATTGCGTGCCTTAGAATGCGAATTTTAGAAAGTTTTAAGCAAATTTTAAACTTAGTTTGTAAGATCATCACAATTTTTACGTGTAACAGCCAT	TCCGTCCC	AAACGAATCTCAAATGTATTGTGCAAATAATTAAAGCAGTTAAATAAATGCCTTGAACTAAATGTTTTCTTATTATTTATTACACCCTTTAATTGTTTGT	AGGAGCAATTGCGTGCCTTAGAATGCGAATTTTAGAAAGTTTTAAGCAAATTTTAAACTTAGTTTGTAAGATCATCACAATTTTTACGTGTAACAGCCATTCCGTCCCAAACGAATCTCAAATGTATTGTGCAAATAATTAAAGCAGTTAAATAAATGCCTTGAACTAAATGTTTTCTTATTATTTATTACACCCTTTAATTGTTTGT
17	Ilp8	FBgn0036690	TAAACCAGTGCGAGGAGGAGTTCTTCTGCTAAGAGAGCTCCAGTGTCATGCTCCATGCCCCACGCTCCAAGTCGGTGCCATCTGGTCAGAATCTTCTGAA	TCCGTCCA	TAGTTATAGTTAGGCTATTCATGTACATTCTACAAGTCGCGCTCACTCTTATAGAGTACCTTATTTGTGCCCACTCCCAGGGACACAGATCCATTTACAG	TAAACCAGTGCGAGGAGGAGTTCTTCTGCTAAGAGAGCTCCAGTGTCATGCTCCATGCCCCACGCTCCAAGTCGGTGCCATCTGGTCAGAATCTTCTGAATCCGTCCATAGTTATAGTTAGGCTATTCATGTACATTCTACAAGTCGCGCTCACTCTTATAGAGTACCTTATTTGTGCCCACTCCCAGGGACACAGATCCATTTACAG
18	CG4313	FBgn0025632	AGCGGAATCAGGCCAATGCAAAGCGAAAGCACCTGGAGTCCAATCGGCAGGTGAAGGCCACGACGTGACTCCGACAGATGCCTTAACACCTTCATCGTCC	TCCGTCCT	AGCGGGATATGATATATGTGTGCCATATGGTAGTAATACGATGGGAGAAGTACCCAAATGTCATGTTGAATGATCTGCGGTAAGAAAAAATTCCTTGATC	AGCGGAATCAGGCCAATGCAAAGCGAAAGCACCTGGAGTCCAATCGGCAGGTGAAGGCCACGACGTGACTCCGACAGATGCCTTAACACCTTCATCGTCCTCCGTCCTAGCGGGATATGATATATGTGTGCCATATGGTAGTAATACGATGGGAGAAGTACCCAAATGTCATGTTGAATGATCTGCGGTAAGAAAAAATTCCTTGATC
19	CG6583	FBgn0032420	CCAGGCTTATCCTCACCACAAACGAAACACGCAATAAGTGCCTTTTCGCCACTCCACATGATATCTAAGCTAGGATTGACTTTTGATATCAAAAACACAT	TCCGTCCA	CCTTTTTCCTGCCTATAATTAAGTCGAAAAGTTGAAAACATTTTAATCGTATAGGTACATTAGTTATCTACAATATCCAAACAAGAGGCAGGTAAATTTA	CCAGGCTTATCCTCACCACAAACGAAACACGCAATAAGTGCCTTTTCGCCACTCCACATGATATCTAAGCTAGGATTGACTTTTGATATCAAAAACACATTCCGTCCACCTTTTTCCTGCCTATAATTAAGTCGAAAAGTTGAAAACATTTTAATCGTATAGGTACATTAGTTATCTACAATATCCAAACAAGAGGCAGGTAAATTTA
20	CG7713	FBgn0038545	AATCCGAACATTGAGCTGCTCATGCCATGATGGAAGAACCTCCATACAGAAGCTCGAATAATCTATTAGAATACTTTTTGACTTGACACGCAACAAGAAC	TCCGTCCA	TGCGCATTTTTTACAATAAGAATTCCATACAATTCCACAGATGCCTACCAAATAGTTTTATATAAATTTATATATTTTACACACATTTATACACGATCAA	AATCCGAACATTGAGCTGCTCATGCCATGATGGAAGAACCTCCATACAGAAGCTCGAATAATCTATTAGAATACTTTTTGACTTGACACGCAACAAGAACTCCGTCCATGCGCATTTTTTACAATAAGAATTCCATACAATTCCACAGATGCCTACCAAATAGTTTTATATAAATTTATATATTTTACACACATTTATACACGATCAA
21	pck	FBgn0013720	ATATAACAGCTGTCCGCCCGACTTCCATACATTCCGTTCCGATTGGATCTTAGCTTAAGTTTTCAGACGCAATCTCGTGCCTCGAATCTGCGCAATCGAC	GCCGTCCA	TAGTGCCTTTAACAATCGACCATATGTATCTATATACACGCCGACTCAGCCGAGATCAGCTCGTATCCGTTTGTAATTGTATTAAATAGCACGTACAGCT	ATATAACAGCTGTCCGCCCGACTTCCATACATTCCGTTCCGATTGGATCTTAGCTTAAGTTTTCAGACGCAATCTCGTGCCTCGAATCTGCGCAATCGACGCCGTCCATAGTGCCTTTAACAATCGACCATATGTATCTATATACACGCCGACTCAGCCGAGATCAGCTCGTATCCGTTTGTAATTGTATTAAATAGCACGTACAGCT
22	kune	FBgn0033032	AGCCGACCAAGAAGACCCCAACAAAGTAGTGCATCGAATTCCGCTGTACAAGGAGGAATTCAAACAGATATATAAATCAAAAATGAATTCGAAGGAATTA	TCCGTCCA	TTTACACAATATTTAATAATAATTAACAAATATACAAATATATACGATGTAAGGTAGAATAGTCATTCCACTAAATCCACTACAAATGTTTTTAAAATGT	AGCCGACCAAGAAGACCCCAACAAAGTAGTGCATCGAATTCCGCTGTACAAGGAGGAATTCAAACAGATATATAAATCAAAAATGAATTCGAAGGAATTATCCGTCCATTTACACAATATTTAATAATAATTAACAAATATACAAATATATACGATGTAAGGTAGAATAGTCATTCCACTAAATCCACTACAAATGTTTTTAAAATGT
23	crok	FBgn0032421	TTACCTGACGCGCGAACAGTCTTGTGGTGAATGAGCGATGTGTAATCAAGTGCCTTTTCTGTAACGGACTCGTATTGTAACTTAAGCCTGGAATACTATT	TCCGTCCA	AAAAATATCTTACGCCTATGACATTCCATCTCGTAAACTGAATCTTGTAATACTTTCTATTTTCTACATTTATTTTGTAATGTTTTTGCGAAAGATCGCC	TTACCTGACGCGCGAACAGTCTTGTGGTGAATGAGCGATGTGTAATCAAGTGCCTTTTCTGTAACGGACTCGTATTGTAACTTAAGCCTGGAATACTATTTCCGTCCAAAAAATATCTTACGCCTATGACATTCCATCTCGTAAACTGAATCTTGTAATACTTTCTATTTTCTACATTTATTTTGTAATGTTTTTGCGAAAGATCGCC
24	cold	FBgn0031268	CCGCACTATTAGGACTTGGATCTTGGCTCATTCCACGCTCTTAGCCTCAAGAGCCTTTGCTATACCAAGCACATTTCGCTTTTTGTATTATTTAAACGAA	GCCGTCCA	TAAGCTAAGTAGATTCCACACTCCATTTAAAACTACACCGTCAAAGTGCCTTGACTCAGTTGGGAAGTAATGCCATTTACTATCCTGATGCCTTGCGAAG	CCGCACTATTAGGACTTGGATCTTGGCTCATTCCACGCTCTTAGCCTCAAGAGCCTTTGCTATACCAAGCACATTTCGCTTTTTGTATTATTTAAACGAAGCCGTCCATAAGCTAAGTAGATTCCACACTCCATTTAAAACTACACCGTCAAAGTGCCTTGACTCAGTTGGGAAGTAATGCCATTTACTATCCTGATGCCTTGCGAAG
25	CG13088	FBgn0032047	GATCCATTTGAATATTTGGAGTCCGCGATTTGTGGAAATCGAATTCAGTCCAGACTCGTAGTAGTCATTTGAAAAGACTTAAATGACATTTCTACCTCAA	TCCGTCCG	GTATACGAATATATATGTAGATGGAGATCCAAATGATATATCCTGAGTAAAATGTTGTACCCTTTGCAAGGGTATAGAGTCAAATAGCTTAACAAAACCA	GATCCATTTGAATATTTGGAGTCCGCGATTTGTGGAAATCGAATTCAGTCCAGACTCGTAGTAGTCATTTGAAAAGACTTAAATGACATTTCTACCTCAATCCGTCCGGTATACGAATATATATGTAGATGGAGATCCAAATGATATATCCTGAGTAAAATGTTGTACCCTTTGCAAGGGTATAGAGTCAAATAGCTTAACAAAACCA
26	Cont	FBgn0037240	ATACTAAGAAGTGACCTTATATTTGAGTAAGTGAAGTTATAAAAAGAACTACATTCCATCCGTGCTCTCTTGCAAGCCCCTTAATTGATACAAATGCAAT	TCCGTCCA	TTTTATAGACTTTTATCAAAAAATAATTTCTAAAATTTTATCAACAAAATAAATATGAATACCATTATATGGTCCAGTATGTTGCTGAACTAAAAATAAC	ATACTAAGAAGTGACCTTATATTTGAGTAAGTGAAGTTATAAAAAGAACTACATTCCATCCGTGCTCTCTTGCAAGCCCCTTAATTGATACAAATGCAATTCCGTCCATTTTATAGACTTTTATCAAAAAATAATTTCTAAAATTTTATCAACAAAATAAATATGAATACCATTATATGGTCCAGTATGTTGCTGAACTAAAAATAAC
27	mthl5	FBgn0037960	ATTTCTGCTGAAAAAGACCTGCTGCTACAATGAGCCACCGTCGGCAAACGACTGGGGCGATGAGCTGCATTATATGAACGGCAACGATTACTGAGGAGCC	ACCGTCCA	CACTAATATAAGTGTTTTCGTAGTTTAGCAATGTCCAACATTGAGATTTGTACTTAATTTTAACTAATTTATGCTGTACGAGATAGTTATTAAATGAGAA	ATTTCTGCTGAAAAAGACCTGCTGCTACAATGAGCCACCGTCGGCAAACGACTGGGGCGATGAGCTGCATTATATGAACGGCAACGATTACTGAGGAGCCACCGTCCACACTAATATAAGTGTTTTCGTAGTTTAGCAATGTCCAACATTGAGATTTGTACTTAATTTTAACTAATTTATGCTGTACGAGATAGTTATTAAATGAGAA
28	CG8010	FBgn0031008	TGCAAGTTCCTAGCTGTGTTGCTTCACAATCAACAAACAAAATATCGTGTGGGCTCTCAAATGACTCCCACCACTGCGCTTCGTCGTCATTACGCGGACA	ACCGTCCA	CAGTGATTTTCCGCTAAAGAATAGGGCGTGCACAGCGCCGCATAGATAGACACGTACGTTCGTTCAGTGATAACGAAAGCATAATACGTTAATCGAAAGA	TGCAAGTTCCTAGCTGTGTTGCTTCACAATCAACAAACAAAATATCGTGTGGGCTCTCAAATGACTCCCACCACTGCGCTTCGTCGTCATTACGCGGACAACCGTCCACAGTGATTTTCCGCTAAAGAATAGGGCGTGCACAGCGCCGCATAGATAGACACGTACGTTCGTTCAGTGATAACGAAAGCATAATACGTTAATCGAAAGA
29	ND-B16.6	FBgn0029868	CAGATTGGCTGAAATACCGATTCTCTTTGTGTGTGTTTAATCCAAATCCTGTGCTGGACCACCCGAGGTAGCCAGAGATTTTTACCAAACCGGGGGCGTT	GCCGTCCA	GCTGCAATATAGCCCACGGGCAGTGCTCAAAAATGGCCAAATTAGATGGATTTGGTGGCACCAACAGCGGGGAATCCCAGTTGGCTGTGTCACCAAATTA	CAGATTGGCTGAAATACCGATTCTCTTTGTGTGTGTTTAATCCAAATCCTGTGCTGGACCACCCGAGGTAGCCAGAGATTTTTACCAAACCGGGGGCGTTGCCGTCCAGCTGCAATATAGCCCACGGGCAGTGCTCAAAAATGGCCAAATTAGATGGATTTGGTGGCACCAACAGCGGGGAATCCCAGTTGGCTGTGTCACCAAATTA
30	Socs36E	FBgn0041184	AGGACGACGACGAGGGGGTCAACATACGGGTCTCCTACGTTCAGCACGCCGAGGTGGTGGCCCAGCTGCAGCAGGTCACCACGGCGTCGGGCCCATCGGC	TCCGTCCT	CATCCAGATCGTCCAATCTTCAGGAGCACCTCAGCAGGCTGCCCAACCGCATGGCAGCCGCCTTTGGTCGGATGTCGGCCAATCTGAATTGCTACCAGAA	AGGACGACGACGAGGGGGTCAACATACGGGTCTCCTACGTTCAGCACGCCGAGGTGGTGGCCCAGCTGCAGCAGGTCACCACGGCGTCGGGCCCATCGGCTCCGTCCTCATCCAGATCGTCCAATCTTCAGGAGCACCTCAGCAGGCTGCCCAACCGCATGGCAGCCGCCTTTGGTCGGATGTCGGCCAATCTGAATTGCTACCAGAA
31	Atet	FBgn0020762	AAGTAGGTTGAAAACATAACAAATTGTAGACAAGATCCTTTAGAACGGAAACCGAATCGGTGCAGAGTTTAGGACACGACTTTCTCCCAACGTTCTTCAC	TCCGTCCC	TAAGTTGTACTCTCAAAAACACACTATAATCTTCTTTTGGCAATCGATTTCGAGCCCAGAAAGGCAGCAGCGTGCAATCAAACGGAAGTTAGGGCGAGCG	AAGTAGGTTGAAAACATAACAAATTGTAGACAAGATCCTTTAGAACGGAAACCGAATCGGTGCAGAGTTTAGGACACGACTTTCTCCCAACGTTCTTCACTCCGTCCCTAAGTTGTACTCTCAAAAACACACTATAATCTTCTTTTGGCAATCGATTTCGAGCCCAGAAAGGCAGCAGCGTGCAATCAAACGGAAGTTAGGGCGAGCG
32	Itgbn	FBgn0010395	TATGTAACCGGTAGAAGTAAGCGTTTCCGTTCATATTTTAGTTTTAGTTTATTTTCTTGATCACAATACATAGCCGAATTGATCTGGCCTTGTCTGTCCG	TCCGTCCG	TTTGTTTTTTTTTTTTTCTAATTTTGTTCCCATTTTCTGTCGGTATTCCAAAAAATCTCTCCTTCGCATTTTTACTTGATGAGTAATGGATAGCTGATAT	TATGTAACCGGTAGAAGTAAGCGTTTCCGTTCATATTTTAGTTTTAGTTTATTTTCTTGATCACAATACATAGCCGAATTGATCTGGCCTTGTCTGTCCGTCCGTCCGTTTGTTTTTTTTTTTTTCTAATTTTGTTCCCATTTTCTGTCGGTATTCCAAAAAATCTCTCCTTCGCATTTTTACTTGATGAGTAATGGATAGCTGATAT
33	bves	FBgn0031150	AGCAACAACCAGCGCCAACAACATCGAGCAAAGTGCAATCTGAATTTATGCAACCGCCCGCTGCTGCTCAACTTGCCACGAACAGAAATCAGAGCACCCA	TCCGTCCC	TTCACCTTTGACCTGCACAAGAACTACCAGAAAAACAACCCCACCCACACATGCAAACAGCCATCAGCCATCAGTCATCAGTCAGTCAGTCATCAATCAT	AGCAACAACCAGCGCCAACAACATCGAGCAAAGTGCAATCTGAATTTATGCAACCGCCCGCTGCTGCTCAACTTGCCACGAACAGAAATCAGAGCACCCATCCGTCCCTTCACCTTTGACCTGCACAAGAACTACCAGAAAAACAACCCCACCCACACATGCAAACAGCCATCAGCCATCAGTCATCAGTCAGTCAGTCATCAATCAT
34	Cad96Cb	FBgn0039294	AGTAGACCAAATATAGCATTGTAAACAGACCCAGCACCAGATCTAGGCTAAGTCCAAGCGATTTCCATTGTAAAGTTTTGCTTCCCAGATTGTAAGAGGA	TCCGTCCA	ATAAAGTTTTCAACTATTCAATCACGTTGGCCCCTTCCATGCAAACAGTTTACCATACGAATCTCGTTGTTTATATTCTTGACGCTTATGTTCTACTTCG	AGTAGACCAAATATAGCATTGTAAACAGACCCAGCACCAGATCTAGGCTAAGTCCAAGCGATTTCCATTGTAAAGTTTTGCTTCCCAGATTGTAAGAGGATCCGTCCAATAAAGTTTTCAACTATTCAATCACGTTGGCCCCTTCCATGCAAACAGTTTACCATACGAATCTCGTTGTTTATATTCTTGACGCTTATGTTCTACTTCG
35	Cah2	FBgn0027843	GACTGTCAACCGAATCGTACCCCGTATCCGTACCCGTTCCCGTACCCGTACCCGTTCCCGTACCCGTAACCGTATCCGTATCCGTATCCCCATATTCCCT	TCCGTCCG	AGGAGGCCCGCCAGTGCGAGGGGAACCCCCTGGATGTCCTCGCTATTGCACATTGTGATTTTAAATGCTTGGCACAAGCAGAGCTTTTTATTCGTGTACC	GACTGTCAACCGAATCGTACCCCGTATCCGTACCCGTTCCCGTACCCGTACCCGTTCCCGTACCCGTAACCGTATCCGTATCCGTATCCCCATATTCCCTTCCGTCCGAGGAGGCCCGCCAGTGCGAGGGGAACCCCCTGGATGTCCTCGCTATTGCACATTGTGATTTTAAATGCTTGGCACAAGCAGAGCTTTTTATTCGTGTACC
36	CG12880	FBgn0046258	CAACGGCATACCCTCGGTATACCCAGGGAATACCCTTGAAAGACTGCGGTGCCGGGCGTTCTATTTTCAATATTCTAACGAAGGGGAGCTTCTCCCCTCT	TCCGTCCA	GTTTCCACTTGGAATACCCAATCCTGGCGAATCCCGATCACATCTATAGCATCCTGGCCAAATGTTTAACAATTGCGATGGGTGCGTTCTATTTTTATAT	CAACGGCATACCCTCGGTATACCCAGGGAATACCCTTGAAAGACTGCGGTGCCGGGCGTTCTATTTTCAATATTCTAACGAAGGGGAGCTTCTCCCCTCTTCCGTCCAGTTTCCACTTGGAATACCCAATCCTGGCGAATCCCGATCACATCTATAGCATCCTGGCCAAATGTTTAACAATTGCGATGGGTGCGTTCTATTTTTATAT
37	CG14785	FBgn0027795	ACTTCCGCTGCTGCTCGCTGCCACACTTCAACTAGACTCAGCCCGCGTCCCAGTATTCTGTACCTTCCTGCTACTTCTGGGCAGTCGTGATTCTGTCAGT	TCCGTCCA	TTGTCCTTTGCCGTGTCCATGTTTTTTTTAATGCCATCCACACCACATCCATAATCCTTTACAACACCCTGACCAATTCACCGACCTGATTTAGAAAATA	ACTTCCGCTGCTGCTCGCTGCCACACTTCAACTAGACTCAGCCCGCGTCCCAGTATTCTGTACCTTCCTGCTACTTCTGGGCAGTCGTGATTCTGTCAGTTCCGTCCATTGTCCTTTGCCGTGTCCATGTTTTTTTTAATGCCATCCACACCACATCCATAATCCTTTACAACACCCTGACCAATTCACCGACCTGATTTAGAAAATA
38	CG31495	FBgn0051495	TAATGTGATTGCAAAGATACTAGATTATTATATTATATATATATTATATATACACCAGGCCAGACCTCTCAGTGGCCTTCGCCTGCTGTACGGAGAGCAT	TCCGTCCT	CCAGGAGTTCGGTGACCGGTGGGCCCAACATCTCCTGGGCTGCTCCAAAGGCGGGCTTGATGTCGTTGTCCAATATATATATATATACATAATTATATAT	TAATGTGATTGCAAAGATACTAGATTATTATATTATATATATATTATATATACACCAGGCCAGACCTCTCAGTGGCCTTCGCCTGCTGTACGGAGAGCATTCCGTCCTCCAGGAGTTCGGTGACCGGTGGGCCCAACATCTCCTGGGCTGCTCCAAAGGCGGGCTTGATGTCGTTGTCCAATATATATATATATACATAATTATATAT
39	xit (MRE1)	FBgn0029906	GTCACCGGCGGCGTCTAAGGTGCCACGTACCTGTTGGCACGACCAGATTATGGCCTTTTGGGCCATAAAACAGGTACGAGGCGGAATAGTCGGCCGGCCG	TCCGTCCG	AGTGGGTGACATTCCTGGAAAAACCGTGGAAAACACGCTGGAGCTGAATGAATAAGTGTATATCAATTGCCAGCCTGGGCAGGGAATACTTCAGTTGACG	GTCACCGGCGGCGTCTAAGGTGCCACGTACCTGTTGGCACGACCAGATTATGGCCTTTTGGGCCATAAAACAGGTACGAGGCGGAATAGTCGGCCGGCCGTCCGTCCGAGTGGGTGACATTCCTGGAAAAACCGTGGAAAACACGCTGGAGCTGAATGAATAAGTGTATATCAATTGCCAGCCTGGGCAGGGAATACTTCAGTTGACG
40	xit (MRE2)		GGTGACATTCCTGGAAAAACCGTGGAAAACACGCTGGAGCTGAATGAATAAGTGTATATCAATTGCCAGCCTGGGCAGGGAATACTTCAGTTGACGAGCT	TCCGTCCA	GACGAACAGATCGACATGCAGATGCACATGGAACTCTCCTATGGCCGCGGCTACGATCCAATCGGGAGGCAACCACCGTCTCTTCCTCCTCCGTCGCAAC	GGTGACATTCCTGGAAAAACCGTGGAAAACACGCTGGAGCTGAATGAATAAGTGTATATCAATTGCCAGCCTGGGCAGGGAATACTTCAGTTGACGAGCTTCCGTCCAGACGAACAGATCGACATGCAGATGCACATGGAACTCTCCTATGGCCGCGGCTACGATCCAATCGGGAGGCAACCACCGTCTCTTCCTCCTCCGTCGCAAC
41	crim	FBgn0036198	ATCGGTCTTCTCACTCTAATTCCTGCCCTGCTTCTACGCTAGAATCTCCTCTTGAGTGCAGTATTTAAGTGCCTTACTAACTCGCTCTGCAACTACGAAT	TCCGTCCA	ACATTCCACACTTTTTGTACAACCTTTTGACATGACTACAGCTTTTAGAGTCTTGTGTTTACTCAACTAATTAAATACATTTTACCATATTTATAAACAG	ATCGGTCTTCTCACTCTAATTCCTGCCCTGCTTCTACGCTAGAATCTCCTCTTGAGTGCAGTATTTAAGTGCCTTACTAACTCGCTCTGCAACTACGAATTCCGTCCAACATTCCACACTTTTTGTACAACCTTTTGACATGACTACAGCTTTTAGAGTCTTGTGTTTACTCAACTAATTAAATACATTTTACCATATTTATAAACAG
42	Cdc5	FBgn0265574	GCACAGGTTCATGATGTGGTTACGGCAGATGGCACAGTTGTCCACTGCTACGTCCCATCCCCACATGGCGTGCGCAACCCATTTCTTCACCACAAAGCGC	TCCGTCCT	GGCCTGGACAGCTCCTCCACTACAGGATGGCTCTTCGTCATTGAAGTCCATGTCGTGGAAGTCCTCCGTCTCCTCAACCTCTATCTCCTCGGCCATGGTG	GCACAGGTTCATGATGTGGTTACGGCAGATGGCACAGTTGTCCACTGCTACGTCCCATCCCCACATGGCGTGCGCAACCCATTTCTTCACCACAAAGCGCTCCGTCCTGGCCTGGACAGCTCCTCCACTACAGGATGGCTCTTCGTCATTGAAGTCCATGTCGTGGAAGTCCTCCGTCTCCTCAACCTCTATCTCCTCGGCCATGGTG
43	nemy	FBgn0261673	GTGACCCTGATCTTCATTGGCATCATCGTCACCTTCGCGGTGCGGCGTTCCAATGCGCCCGCCTCGGCGAAGGTCTACGTCACGGAGCGCATTTAGACGG	TCCGTCCG	GCTCGTCAGAGTCTCCGCCGCCGGAATTGGTCCACGGCCAGGAGGGTAAGCGAGTCGCAGCAGGTGTACCCGAGGATTCCGGAACTCGGTGACTTGGACT	GTGACCCTGATCTTCATTGGCATCATCGTCACCTTCGCGGTGCGGCGTTCCAATGCGCCCGCCTCGGCGAAGGTCTACGTCACGGAGCGCATTTAGACGGTCCGTCCGGCTCGTCAGAGTCTCCGCCGCCGGAATTGGTCCACGGCCAGGAGGGTAAGCGAGTCGCAGCAGGTGTACCCGAGGATTCCGGAACTCGGTGACTTGGACT
44	Dok	FBgn0029944	TTTACAAAATGTGTATGCGATTTATGCTAAATATATGTGTTTTTGTATATTTAAAGGAACTAGATTTTAAATACACTGCAATTGTACTTGTTTCCGTTTA	TCCGTCCG	TCTTCTCAAGGTTTTGATGCCATATAAATCGGTTATTCGAATTGTTATTCCTATACGTTTTTGTATGATAGATCATATAGCTGCCATAGGAACAAACGGT	TTTACAAAATGTGTATGCGATTTATGCTAAATATATGTGTTTTTGTATATTTAAAGGAACTAGATTTTAAATACACTGCAATTGTACTTGTTTCCGTTTATCCGTCCGTCTTCTCAAGGTTTTGATGCCATATAAATCGGTTATTCGAATTGTTATTCCTATACGTTTTTGTATGATAGATCATATAGCTGCCATAGGAACAAACGGT
45	Drd	FBgn0260006	TGTATAACTTGTAAATGTCTTAGCATTTAGTGGCAATATGTTTAGTGATCCCCAGCGAAATCCCCCCCCCCCCCCCCAAAAAAAAAAGAATCGCATCCAA	TCCGTCCA	TGTGCTCATCACATCCCACAGCCTTTTCCCCGAATTGAATCCAAGACAGCCCCTAGTTTTAGTGGAACGCTTTATACATTGTAAATTGTACTATTAGTCA	TGTATAACTTGTAAATGTCTTAGCATTTAGTGGCAATATGTTTAGTGATCCCCAGCGAAATCCCCCCCCCCCCCCCCAAAAAAAAAAGAATCGCATCCAATCCGTCCATGTGCTCATCACATCCCACAGCCTTTTCCCCGAATTGAATCCAAGACAGCCCCTAGTTTTAGTGGAACGCTTTATACATTGTAAATTGTACTATTAGTCA
46	fy	FBgn0001084	CGAACAATAGGGTACAACTCCTTTTCTAAAGTTAAGCGTAATTTTTGACAAATCTTATATGTATATGCTACATACTAATATGGCTTTAATGACTTACAAT	TCCGTCCT	TACAAATACTATTTATATATTTTAAATATACAATATGTCCTTATCCTTTTATTACAACATTGTATGGGCGACAATAGACCAGTTGTTTCTTGTTTAGCTC	CGAACAATAGGGTACAACTCCTTTTCTAAAGTTAAGCGTAATTTTTGACAAATCTTATATGTATATGCTACATACTAATATGGCTTTAATGACTTACAATTCCGTCCTTACAAATACTATTTATATATTTTAAATATACAATATGTCCTTATCCTTTTATTACAACATTGTATGGGCGACAATAGACCAGTTGTTTCTTGTTTAGCTC
47	l(2)35Bg	FBgn0001977	GTTCGAAACCTTGAACTCCTTGGTACTGGCCAGGGCATGGAAATAAATGTCCTTGGAGTGATCTGGATTCATTGGGCCCACGGCCAGCCCAAAAACGCCA	TCCGTCCA	CTGGAAGTTCACGCCGCCCACATTGAAATCACCATGCAGAGGATCGAAGTGGAAGAAGTTGTGCTTGACGCGGTAGGATTTGTCGTTCCTCAGGGAGTAC	GTTCGAAACCTTGAACTCCTTGGTACTGGCCAGGGCATGGAAATAAATGTCCTTGGAGTGATCTGGATTCATTGGGCCCACGGCCAGCCCAAAAACGCCATCCGTCCACTGGAAGTTCACGCCGCCCACATTGAAATCACCATGCAGAGGATCGAAGTGGAAGAAGTTGTGCTTGACGCGGTAGGATTTGTCGTTCCTCAGGGAGTAC
48	lethal(2)gl	FBgn0002121	GACATTTAAGGCCGATTGTAAAATATTAAAACGCAACCTGGATAACATGCCGATTAATTACTTCTGTTCGTCCGTATAAACACAAATACCGATAAATTGG	TCCGTCCC	CATTTAATAAATTGTATATTAAAATGGTCTTTATTTTGGATAAATAATTCAAATTATATAGGAACATTTGGGTTTTAAGGGATAGAAACAGCGCTGGTGT	GACATTTAAGGCCGATTGTAAAATATTAAAACGCAACCTGGATAACATGCCGATTAATTACTTCTGTTCGTCCGTATAAACACAAATACCGATAAATTGGTCCGTCCCCATTTAATAAATTGTATATTAAAATGGTCTTTATTTTGGATAAATAATTCAAATTATATAGGAACATTTGGGTTTTAAGGGATAGAAACAGCGCTGGTGT
49	Oseg1	FBgn0265102	GTGCTGCAAAAAGGTCACTGTCCCTTTTGTCACACATCCTCCGAAAAGCTGATGGAAGACTTTTGAAATCGACATAAGAAGTGTGTGCAAATATATAATT	TCCGTCCA	AAACTGTACAAATAGGAACTATACGCAAATAAATACGGTGTTACGCCCAGGTTTCCTCCTGATATCGTCGCTGTTTTATCATTAGTTCCACGTAATCGGC	GTGCTGCAAAAAGGTCACTGTCCCTTTTGTCACACATCCTCCGAAAAGCTGATGGAAGACTTTTGAAATCGACATAAGAAGTGTGTGCAAATATATAATTTCCGTCCAAAACTGTACAAATAGGAACTATACGCAAATAAATACGGTGTTACGCCCAGGTTTCCTCCTGATATCGTCGCTGTTTTATCATTAGTTCCACGTAATCGGC
50	Pka-R2	FBgn0022382	ATTTAAAGTTTTTCGCAAGTTGCTAAGACATGCGGTCATGAAAATGGGTCCTTTAATTAAAAAAAAATATACATTAAATTTATATAATTTAACTCAAAAA	TCCGTCCA	GTCCTAGACACAGAGGCCTTTGAGCGCATCATGGGCTTCCTGACCGATGTACTCAAGCGCAATATCGTGATCTATGAGCAAATGTTCACCGACATGGCCC	ATTTAAAGTTTTTCGCAAGTTGCTAAGACATGCGGTCATGAAAATGGGTCCTTTAATTAAAAAAAAATATACATTAAATTTATATAATTTAACTCAAAAATCCGTCCAGTCCTAGACACAGAGGCCTTTGAGCGCATCATGGGCTTCCTGACCGATGTACTCAAGCGCAATATCGTGATCTATGAGCAAATGTTCACCGACATGGCCC
51	Ppcs	FBgn0261285	ACGCCCGTCGGCCATAAGCTCCATGCCGCCCGCCTAAACGAACCTCTGGCGAAGGGTTGGCGGTGGATTTGTATCCTCCTTTCATGGAGTTGTAACCACT	TCCGTCCC	GCCCGCATTTGTGGTTTAATTTTTCCAGCCCACAACTATGCAGTGCTTTGTGTGTGGCCGGCAGTTTTGTTTTCGTTCGTTCTGTGGGCTGGGCAAAAAA	ACGCCCGTCGGCCATAAGCTCCATGCCGCCCGCCTAAACGAACCTCTGGCGAAGGGTTGGCGGTGGATTTGTATCCTCCTTTCATGGAGTTGTAACCACTTCCGTCCCGCCCGCATTTGTGGTTTAATTTTTCCAGCCCACAACTATGCAGTGCTTTGTGTGTGGCCGGCAGTTTTGTTTTCGTTCGTTCTGTGGGCTGGGCAAAAAA
52	RecQ5	FBgn0027375	ACTAGATTCGATGAAAAGTATGTAACAGGTAGAAGGAAGCGTTTATGTATGGATATTCTTTACCAGGATTACTATCCGAGTCGATCTGGACATCCGTTTG	TCCGTCCA	TATGAACGTCAAGGTCTAAGGACCTAGCGGGATCTCTGGAATGATTTTTTTTATTTAATTATATGTCAAAAAGTATCTTATAGTCGATTAGGTCGAGTAT	ACTAGATTCGATGAAAAGTATGTAACAGGTAGAAGGAAGCGTTTATGTATGGATATTCTTTACCAGGATTACTATCCGAGTCGATCTGGACATCCGTTTGTCCGTCCATATGAACGTCAAGGTCTAAGGACCTAGCGGGATCTCTGGAATGATTTTTTTTATTTAATTATATGTCAAAAAGTATCTTATAGTCGATTAGGTCGAGTAT
53	sbr	FBgn0003321	GTGTGCACATTCGGGCAGTAGCAATTATTATCCCAGCACTGCGGGCAATGTGCATCAACGATCACAGTTCTTCGATAGATTAGTTTAGCTCTCTTTAAGT	TCCGTCCG	CAGATCCGCTGGTCTACATTGAGGCCAGGACGAGTCTGCGAACGGTAGTCCCTTTAGAGTTAAAGTTGTTTTAGATTCCTAAGCCAAACACCTTCAAACA	GTGTGCACATTCGGGCAGTAGCAATTATTATCCCAGCACTGCGGGCAATGTGCATCAACGATCACAGTTCTTCGATAGATTAGTTTAGCTCTCTTTAAGTTCCGTCCGCAGATCCGCTGGTCTACATTGAGGCCAGGACGAGTCTGCGAACGGTAGTCCCTTTAGAGTTAAAGTTGTTTTAGATTCCTAAGCCAAACACCTTCAAACA
54	SPoCk	FBgn0052451	TTGTCCATGTTTTTATACCCGTTATTAAAAAAGTAAAAGGCAATTCTGTATTCGTAGAAATGTAAACCCTATCAAAGAATATATATTGTTGCTCACTCTG	TCCGTCCG	TATGTCTATCCGTATAAATGTAGAAATCTTGGCAGCTATAAAAGCTAGAGGTTAGGCATGTAATTTTCCAGACCACCACAAGCGCGGCCCATAACTGCCA	TTGTCCATGTTTTTATACCCGTTATTAAAAAAGTAAAAGGCAATTCTGTATTCGTAGAAATGTAAACCCTATCAAAGAATATATATTGTTGCTCACTCTGTCCGTCCGTATGTCTATCCGTATAAATGTAGAAATCTTGGCAGCTATAAAAGCTAGAGGTTAGGCATGTAATTTTCCAGACCACCACAAGCGCGGCCCATAACTGCCA
55	ttk	FBgn0003870	TAGCAACATAAGCAATCGTGGCACTCAAACGCAACACACCAGACTCAAAACGATTTTTAGTTAATGTAAACCCGTAAGCAATATTAATTCTAACACTTGC	TCCGTCCA	GAACGCCTTTTTTAAGCAACACTAGTATTTAATTTACCTAGGACATAAGTTTTGCCCAATTGAGCAACGCAATTGAGCAGTTCAGTGAACTTTAATGACT	TAGCAACATAAGCAATCGTGGCACTCAAACGCAACACACCAGACTCAAAACGATTTTTAGTTAATGTAAACCCGTAAGCAATATTAATTCTAACACTTGCTCCGTCCAGAACGCCTTTTTTAAGCAACACTAGTATTTAATTTACCTAGGACATAAGTTTTGCCCAATTGAGCAACGCAATTGAGCAGTTCAGTGAACTTTAATGACT
56	yrt	FBgn0004049	TTAAGGCCATTGACCCACTTGACCTGCCGTATTAACACTCGTTTTGATCTTTGGCACAGAAAACTCCGAGCAATTATCCGGACAGCAGTCGCATTCCGTT	TCCGTCCA	GCAGCAACAGCAAAGACATGGTATCGCCCTGGCTGGTTTCCTCGGAGGTGGTATCGGCACCCAAGGGACGCGAGTCGGCCATCATTCGAAAATCCGTTAT	TTAAGGCCATTGACCCACTTGACCTGCCGTATTAACACTCGTTTTGATCTTTGGCACAGAAAACTCCGAGCAATTATCCGGACAGCAGTCGCATTCCGTTTCCGTCCAGCAGCAACAGCAAAGACATGGTATCGCCCTGGCTGGTTTCCTCGGAGGTGGTATCGGCACCCAAGGGACGCGAGTCGGCCATCATTCGAAAATCCGTTAT
57	Gli	FBgn0001987	TTTCATACATACATAAATGTACTCCTAGTTATATACTATATATGTTCTATATGTTCTGTGTGTCGCATATAAGCAAAATGACCATACAAAATCAGTGTGA	ACCGTCCA	ATAACTTATGTTTTCAAAAGTGTACATTGTTTTTCCTGTATATATCATCATTTGTTACACGATTGAAAGCATATTGTTTTTACCACATTATATGTTTATA	TTTCATACATACATAAATGTACTCCTAGTTATATACTATATATGTTCTATATGTTCTGTGTGTCGCATATAAGCAAAATGACCATACAAAATCAGTGTGAACCGTCCAATAACTTATGTTTTCAAAAGTGTACATTGTTTTTCCTGTATATATCATCATTTGTTACACGATTGAAAGCATATTGTTTTTACCACATTATATGTTTATA
58	Nrx-IV	FBgn0013997	TTTGATTTATAATTGGTTGGCTACATTTTGCACTTATGTTTTTTTTTTTAGTCTTTGGTTCTGTCTGACGGCATTATTGAAATTTCTTCTATCACAGAAT	ACCGTCCA	TTTTTAGTTAATTTTATGAACTTTTTGTTTGCAAAATTGAGTTAAAAACTTATTTAAGGGAGCTGCCCGAGTAGCTCAACAAAAGCCACCTATTTTATGT	TTTGATTTATAATTGGTTGGCTACATTTTGCACTTATGTTTTTTTTTTTAGTCTTTGGTTCTGTCTGACGGCATTATTGAAATTTCTTCTATCACAGAATACCGTCCATTTTTAGTTAATTTTATGAACTTTTTGTTTGCAAAATTGAGTTAAAAACTTATTTAAGGGAGCTGCCCGAGTAGCTCAACAAAAGCCACCTATTTTATGT
59	Lac	FBgn0010238	GGCCAACGATAACTAGACTATAATTTATTAGCACCCTAGAGCCGAACTCAAACCGAAATTAGACTCCAGCCCAGCCGTAAACGATGCATTTCACCTTGAT	CCCGTCCG	TTTTGCTTTCTGATCTGGCACTGTATATGTTTTAAATATTTTAATCTAAGCAAGATACATCACAAGCATTCCGATTTTGCTTCGACAATTGAGAGGATAT	GGCCAACGATAACTAGACTATAATTTATTAGCACCCTAGAGCCGAACTCAAACCGAAATTAGACTCCAGCCCAGCCGTAAACGATGCATTTCACCTTGATCCCGTCCGTTTTGCTTTCTGATCTGGCACTGTATATGTTTTAAATATTTTAATCTAAGCAAGATACATCACAAGCATTCCGATTTTGCTTCGACAATTGAGAGGATAT
60	santa-maria	FBgn0025697	ATCCCAGACGGGTGAAAGTGTGGCCACTGCATCCACAGCCATCAGCGACAATAAGCAGGATTGAACAGAACCGCCACATTCACGCCATTTAGATAGTTAA	GCCGTCCT	AGTGCTTTAGTCGTAGCTCATAGTTTAGTGACACTCTAAAACACCCAACTGAAAATTGCAAGCATTCCCGTGCCTATGCCAAAGATTAGATAGCCTTCGA	ATCCCAGACGGGTGAAAGTGTGGCCACTGCATCCACAGCCATCAGCGACAATAAGCAGGATTGAACAGAACCGCCACATTCACGCCATTTAGATAGTTAAGCCGTCCTAGTGCTTTAGTCGTAGCTCATAGTTTAGTGACACTCTAAAACACCCAACTGAAAATTGCAAGCATTCCCGTGCCTATGCCAAAGATTAGATAGCCTTCGA
61	lincRNA.924		TTAACTTTCAGAACGTGACTATCTCAATTAGAGGTGATTTGGAATGGCCGACTCTCCCGATCTGTCCCCTCGTGATTTTTGAAATCCCGTGTTTGTGTGG	ACCGTCCA	AGAACCCTACAAGATTTGAAAACCAACATCCAAAAAGAAATTGCCAACATAACACCTGCTATGCTAACCAGAGTAATGACAAACGCCAGAAATCGGCTTA	TTAACTTTCAGAACGTGACTATCTCAATTAGAGGTGATTTGGAATGGCCGACTCTCCCGATCTGTCCCCTCGTGATTTTTGAAATCCCGTGTTTGTGTGGACCGTCCAAGAACCCTACAAGATTTGAAAACCAACATCCAAAAAGAAATTGCCAACATAACACCTGCTATGCTAACCAGAGTAATGACAAACGCCAGAAATCGGCTTA
62	lincRNA.218	FBgn0265255	TTAGCACCAACCGCAGCCATAAAGGTTATCGAGGGAGGAAACCATCGGGCCACTTAGTCTTCGCCAGGCTCCAAAAGTTGCCATCAATCAACGCGGAAAG	TCCGTCCA	AAGGATAAGCAAATGACGGGATGCAAGTGAGTCCTCCAAAGGGACGACAGGTGCCAGGTGGCGGGATGTAAGGGGCAAGACCCACCTCAACCCAAATGCC	TTAGCACCAACCGCAGCCATAAAGGTTATCGAGGGAGGAAACCATCGGGCCACTTAGTCTTCGCCAGGCTCCAAAAGTTGCCATCAATCAACGCGGAAAGTCCGTCCAAAGGATAAGCAAATGACGGGATGCAAGTGAGTCCTCCAAAGGGACGACAGGTGCCAGGTGGCGGGATGTAAGGGGCAAGACCCACCTCAACCCAAATGCC
63	XLOC_001425		CTGCAAGTTAGACCACAACTTCCTCGTCGCAGGACGATGTGAAAAAGCCGATGTCTAACCCTTTTTTTTTTTGCTTAATTGCGGTGCCAGATCATAGCCA	TCCGTCCGTCC	GTTGGTGAAACAAAGTAAAACGACAGGAGTCCTGCAATCCGGATCCTGTGAATTCGAGCCGGAGTCAATGGTTGTATATCGCTTGCATAAATTATCGTAA	CTGCAAGTTAGACCACAACTTCCTCGTCGCAGGACGATGTGAAAAAGCCGATGTCTAACCCTTTTTTTTTTTGCTTAATTGCGGTGCCAGATCATAGCCATCCGTCCGTCCGTTGGTGAAACAAAGTAAAACGACAGGAGTCCTGCAATCCGGATCCTGTGAATTCGAGCCGGAGTCAATGGTTGTATATCGCTTGCATAAATTATCGTAA
64	lincRNA.678		CAGGAAGAGCCGCTTTGCATCCGATGGATGCCGCCTGACCGAATGACAGATACGCTGTCATTGAGTTGTTTTCCACACTCAGAAAAAGATTTGTGTGTTA	TCTGTCCT	CATTATAAAACAGGTTTCCCCACTTAGTGCTTCGATTGACGATTGATATCACACAATCAACACATTTTCCTAGAAAATTTTAATTCATTATAATGTTATC	CAGGAAGAGCCGCTTTGCATCCGATGGATGCCGCCTGACCGAATGACAGATACGCTGTCATTGAGTTGTTTTCCACACTCAGAAAAAGATTTGTGTGTTATCTGTCCTCATTATAAAACAGGTTTCCCCACTTAGTGCTTCGATTGACGATTGATATCACACAATCAACACATTTTCCTAGAAAATTTTAATTCATTATAATGTTATC
65	lincRNA.903		AAATTATGAGGTCGGCCTTTTGAGGCGACAACAATGTTGCCAAACATTAAAATATGAAAATTCACTTAAAAACGTAAACAACACGGACTCGTCTCCGTTC	TCCGTTCT	CTCTGGGCTCCCCATTTCGACATAAAATCATCCACTGAAAATTGAAAACTGAAAAACAGAATGGCAGCAAAAAAAAAAAAGCAAAATCCGAGTGTCCAAG	AAATTATGAGGTCGGCCTTTTGAGGCGACAACAATGTTGCCAAACATTAAAATATGAAAATTCACTTAAAAACGTAAACAACACGGACTCGTCTCCGTTCTCCGTTCTCTCTGGGCTCCCCATTTCGACATAAAATCATCCACTGAAAATTGAAAACTGAAAAACAGAATGGCAGCAAAAAAAAAAAAGCAAAATCCGAGTGTCCAAG
66	lincRNA.677 (MRE1)		AAACGGCGGCCCACACGGACAGATCTCGTTCATTTCATCTTCGCTGCTGATAACCAAACAGCCGCGTATACGACGAGACAGGAACGTGGGCTGCGTTCTG	TCCGTCCG	TTTGTCCGCTTGTCCGCTTGTCCGACCGTCCGTCCGGCTGTCAGTCCGTCTTTGGAAGCCCCATCTGATGTGCGAAAATAAATTCCCCCAATGAATTGGA	AAACGGCGGCCCACACGGACAGATCTCGTTCATTTCATCTTCGCTGCTGATAACCAAACAGCCGCGTATACGACGAGACAGGAACGTGGGCTGCGTTCTGTCCGTCCGTTTGTCCGCTTGTCCGCTTGTCCGACCGTCCGTCCGGCTGTCAGTCCGTCTTTGGAAGCCCCATCTGATGTGCGAAAATAAATTCCCCCAATGAATTGGA
67	lincRNA.677 (MRE2)		ATCTTCGCTGCTGATAACCAAACAGCCGCGTATACGACGAGACAGGAACGTGGGCTGCGTTCTGTCCGTCCGTTTGTCCGCTTGTCCGCTTGTCCGACCG	TCCGTCCG	GCTGTCAGTCCGTCTTTGGAAGCCCCATCTGATGTGCGAAAATAAATTCCCCCAATGAATTGGACAGTCGACGGGGACACACCCAGAAGAAAAACACTGG	ATCTTCGCTGCTGATAACCAAACAGCCGCGTATACGACGAGACAGGAACGTGGGCTGCGTTCTGTCCGTCCGTTTGTCCGCTTGTCCGCTTGTCCGACCGTCCGTCCGGCTGTCAGTCCGTCTTTGGAAGCCCCATCTGATGTGCGAAAATAAATTCCCCCAATGAATTGGACAGTCGACGGGGACACACCCAGAAGAAAAACACTGG
68	CR42874	FBgn0262148	ATCGGAATCGAAAACAATGCTCGTCAGTGTTTTGGTTTCGATTACGGTCTACAGTTCGCATTCGGATTCGTATTCGCATTCGCATTCTCGTTTTCTGCTC	TCCGTTCT	TCTGAACAAAGAATAGCCTGATAAGACGCCAAAAACAACTGAAACATCAGAAACAGCAGAAATAGGCGAAGTGGTTGGCAGTGGGTAGTGGGTGGTATGG	ATCGGAATCGAAAACAATGCTCGTCAGTGTTTTGGTTTCGATTACGGTCTACAGTTCGCATTCGGATTCGTATTCGCATTCGCATTCTCGTTTTCTGCTCTCCGTTCTTCTGAACAAAGAATAGCCTGATAAGACGCCAAAAACAACTGAAACATCAGAAACAGCAGAAATAGGCGAAGTGGTTGGCAGTGGGTAGTGGGTGGTATGG
69	lincRNA.484		TGGATCATCTGGGGACATTTGAGGATCCTACCTTAATCCCTGCTCGCATTTCCATTACCCGTCTCCGGTCATTAGTCATTCGGCAGGCAGATATGCAATT	TCCGTCCG	GTCTAAGTGCCTCTGACCCGATCCCGATCCCGATCGCGATCCTGAGGACAACGACGACGACGACCCTCGACGAGTGTGACTCAGGCAATTAGCGGAGGAA	TGGATCATCTGGGGACATTTGAGGATCCTACCTTAATCCCTGCTCGCATTTCCATTACCCGTCTCCGGTCATTAGTCATTCGGCAGGCAGATATGCAATTTCCGTCCGGTCTAAGTGCCTCTGACCCGATCCCGATCCCGATCGCGATCCTGAGGACAACGACGACGACGACCCTCGACGAGTGTGACTCAGGCAATTAGCGGAGGAA
70	lincRNA.490	FBgn0264722	CGACCAGAGCGGGACGGAAGGCCAAAATGAGTGAGAGAGAGAGAGAGCGATCTGGAGTAAGGGTAATGAGTGTGCATAATGCAGATGCAGATGCAGGATC	CCCGTCCA	GGATCCCAGGAGCAGACCAATCCAGCCCATCTCCAGCACTCATTGAACAAGCGGGCTCAATCTGCCATGCCAAGATGCACTTGGGTAGTAGTACACTGGA	CGACCAGAGCGGGACGGAAGGCCAAAATGAGTGAGAGAGAGAGAGAGCGATCTGGAGTAAGGGTAATGAGTGTGCATAATGCAGATGCAGATGCAGGATCCCCGTCCAGGATCCCAGGAGCAGACCAATCCAGCCCATCTCCAGCACTCATTGAACAAGCGGGCTCAATCTGCCATGCCAAGATGCACTTGGGTAGTAGTACACTGGA
71	lincRNA.623		TTATTTTGCAGAAACGTTTCTACTGCTCCAACTGTATATGTACATGCTGCTTGGGCCTAATAATTAACCTTGCTGATAACCCTCATCAAATCACCAAACT	GCCGTCCA	CACAATTCCATGGTGCTCCATTATCAAATCCCTGTTGGATGTCCGGTGCCTGAATCAACACAATTCAAAAGCCCACCCAGAAGTCGAAACCCGTTTTCGG	TTATTTTGCAGAAACGTTTCTACTGCTCCAACTGTATATGTACATGCTGCTTGGGCCTAATAATTAACCTTGCTGATAACCCTCATCAAATCACCAAACTGCCGTCCACACAATTCCATGGTGCTCCATTATCAAATCCCTGTTGGATGTCCGGTGCCTGAATCAACACAATTCAAAAGCCCACCCAGAAGTCGAAACCCGTTTTCGG
72	lincRNA.786		ATAAGGTGCAAAGGCGGAACGGCTGCTTTGTTGTTGGATCGGCATCGGTTCTTGTTCTGCATGTTTTGTGCATGATTATGTAACATTTTTTCGTGGCTGA	CCCGTCCA	AGCGTTCCTCGAAAAGGAAACATCGATTTATATTTTGACAAATGATTTACCAATGAGTTGACAGTTTTATTCGGCTTATTTTCCACTTTTTTTTATGGAA	ATAAGGTGCAAAGGCGGAACGGCTGCTTTGTTGTTGGATCGGCATCGGTTCTTGTTCTGCATGTTTTGTGCATGATTATGTAACATTTTTTCGTGGCTGACCCGTCCAAGCGTTCCTCGAAAAGGAAACATCGATTTATATTTTGACAAATGATTTACCAATGAGTTGACAGTTTTATTCGGCTTATTTTCCACTTTTTTTTATGGAA
73	lincRNA.626	FBgn0265888	TGATCGGACGGATGGCCGAATTAACACAGCTTCATGTTTACCATGAAAGTTGCCGACTCTATAAAGTATATTTATTCTTGATCGGAATTACCAGTCGATG	TCCGTCCC	GTCTAGAAAGTTAAGGTGAAGAATGTAGATTTTAGTACTGTCAATCCCACAGAACGCCCAAACCTACCAAAGCGACCACACTTGAAAAAAAATATTTGAA	TGATCGGACGGATGGCCGAATTAACACAGCTTCATGTTTACCATGAAAGTTGCCGACTCTATAAAGTATATTTATTCTTGATCGGAATTACCAGTCGATGTCCGTCCCGTCTAGAAAGTTAAGGTGAAGAATGTAGATTTTAGTACTGTCAATCCCACAGAACGCCCAAACCTACCAAAGCGACCACACTTGAAAAAAAATATTTGAA
74	CR43314	FBgn0263019	TAAAGAGTATTACATTCAATATGTGATATACAATTTAAATTCAATACTCACCAATCTGCCCTCGCTTCGTACCCATTGATACTTATGCCAATTACCATTC	TCCGTTCG	CCTCTTTGCAGACAAATGCCATGGACTCGCTTACAATTTGGTCTCGTCTTGTCAATCAATTGGGATCGAGTCGGGGTCTAGAACTGGAAATGGCCAAGGA	TAAAGAGTATTACATTCAATATGTGATATACAATTTAAATTCAATACTCACCAATCTGCCCTCGCTTCGTACCCATTGATACTTATGCCAATTACCATTCTCCGTTCGCCTCTTTGCAGACAAATGCCATGGACTCGCTTACAATTTGGTCTCGTCTTGTCAATCAATTGGGATCGAGTCGGGGTCTAGAACTGGAAATGGCCAAGGA
75	lincRNA.118 (MRE1)	FBgn0265798	ATTCATTTGCGGCATAGTATTATACAAATAACGCAAAATATTTGGTATGCGAGTTAAATATTGAGTGCTATTATTGTTCGTCTGCCGCGAAGTCTGCCCG	TCCGTCCA	ACCGTCCAACCGTCCAACCGTCCAACTGTCCATCTGTCCATCTGTCCAAATTACCAGTTCAAGCTGGTTAAGTTTTCGGTCACGGACGTTTGGAGCCAGT	ATTCATTTGCGGCATAGTATTATACAAATAACGCAAAATATTTGGTATGCGAGTTAAATATTGAGTGCTATTATTGTTCGTCTGCCGCGAAGTCTGCCCGTCCGTCCAACCGTCCAACCGTCCAACCGTCCAACTGTCCATCTGTCCATCTGTCCAAATTACCAGTTCAAGCTGGTTAAGTTTTCGGTCACGGACGTTTGGAGCCAGT
76	lincRNA.118 (MRE2)		CGTCCAACTGTCCATCTGTCCATCTGTCCAAATTACCAGTTCAAGCTGGTTAAGTTTTCGGTCACGGACGTTTGGAGCCAGTTTTGGCTAGATTCTAGTA	TCCGTCCG	TCGAGCGAACATGTATGTATTATCATTTCCATATCGTCGGATATATTCAGAATATTTCGATAATTTATGTGGACAAACATTTCAATTTCAATTGCAGAAC	CGTCCAACTGTCCATCTGTCCATCTGTCCAAATTACCAGTTCAAGCTGGTTAAGTTTTCGGTCACGGACGTTTGGAGCCAGTTTTGGCTAGATTCTAGTATCCGTCCGTCGAGCGAACATGTATGTATTATCATTTCCATATCGTCGGATATATTCAGAATATTTCGATAATTTATGTGGACAAACATTTCAATTTCAATTGCAGAAC
77	lincRNA.118 (MRE1-5)		ATTCATTTGCGGCATAGTATTATACAAATAACGCAAAATATTTGGTATGCGAGTTAAATATTGAGTGCTATTATTGTTCGTCTGCCGCGAAGTCTGCCCG	TCCGTCCAACCGTCCAACCGTCCAACCGTCC	AACTGTCCATCTGTCCATCTGTCCAAATTACCAGTTCAAGCTGGTTAAGTTTTCGGTCACGGACGTTTGGAGCCAGTTTTGGCTAGATTCTAGTATCCGT	ATTCATTTGCGGCATAGTATTATACAAATAACGCAAAATATTTGGTATGCGAGTTAAATATTGAGTGCTATTATTGTTCGTCTGCCGCGAAGTCTGCCCGTCCGTCCAACCGTCCAACCGTCCAACCGTCCAACTGTCCATCTGTCCATCTGTCCAAATTACCAGTTCAAGCTGGTTAAGTTTTCGGTCACGGACGTTTGGAGCCAGTTTTGGCTAGATTCTAGTATCCGT
Supplementary Data 8. Synthetic reference genome sequences underlying the miR-184 MRE network.
