# Supplementary material for: In situ functional dissection of RNA cis-regulatory elements by multiplex CRISPR-Cas9 genome engineering
Source: Nat Commun. 2017 Dec 13;8:2109. doi: 10.1038/s41467-017-00686-2 (PMC5727397; doi:10.1038/s41467-017-00686-2)
Supplement: Supplementary file 9 — Supplementary Data 9 [file 41467_2017_686_MOESM9_ESM.xlsx]

## Sheet: MRE-score
No.	Gene name	MRE-score	STDEV	Seed-deleting UDP count	Seed type	Target type	REPORTED/ VALIDATED MREs	MRE-score group
1	lincRNA.218	0.00219447	1.19973	11	8mer	lincRNA		N/A
2	sbr	0.00989486	1.4396	5	7mer-m8	mRNA
3	lincRNA.924	0.0239249	1.89796	4	7mer-A1	lincRNA
4	kune	0.0827408	0.893576	26	8mer	mRNA	Y/N
5	Ppcs	0.36362	1.90566	127	7mer-m8	mRNA
6	Cad96Cb	0.505866	0.383597	6	8mer	mRNA
7	RecQ5	0.560073	0.847856	7	8mer	mRNA
8	SPoCk	0.675004	0.592115	6	7mer-m8	mRNA
9	Mgat2	0.921457	0.561138	25	8mer	mRNA
10	CG4313	1.10689	0.710251	72	7mer-m8	mRNA		low
11	Cdc5	1.10974	0.553406	114	7mer-m8	mRNA
12	Atet	1.11124	0.446582	49	7mer-m8	mRNA
13	Pka-R2	1.18583	0.506709	5	8mer	mRNA
14	l(2)35Bg	1.24536	0.675796	113	8mer	mRNA
15	nemy	1.26536	0.5963	94	7mer-m8	mRNA
16	CG31195 (MRE1)	1.30593	0.494033	79	8mer	mRNA
17	CG1105	1.36899	0.391393	102	8mer	mRNA
18	yrt	1.37218	0.335479	41	8mer	mRNA
19	ttk	1.39912	0.717273	41	8mer	mRNA	Y/Y
20	Dok	1.51718	0.526361	75	7mer-m8	mRNA
21	lethal(2)gl	1.64697	0.704005	38	7mer-m8	mRNA
22	CG8010	1.75314	0.64678	117	7mer-A1	mRNA	Y/Y
23	sinu (MRE2)	1.76514	0.744917	8	7mer-m8	mRNA	Y/Y
24	bves	1.94822	1.07062	154	7mer-m8	mRNA
25	Socs36E	2.00881	0.563993	113	7mer-m8	mRNA	Y/Y	medium
26	Nrx-IV	2.06946	0.506376	13	7mer-A1	mRNA	Y/Y
27	Mcr	2.07808	0.687033	48	8mer	mRNA
28	cals	2.09124	0.505765	41	7mer-m8	mRNA
29	fy	2.22441	0.824636	15	7mer-m8	mRNA
30	CG43367	2.25411	0.236621	49	8mer	mRNA
31	lincRNA.626	2.25999	0.892203	74	7mer-m8	lincRNA
32	lincRNA.490	2.30676	0.846773	19	7mer-A1	lincRNA
33	Cont	2.35117	0.895998	71	8mer	mRNA	Y/Y
34	lqfR (Epsin)	2.36599	0.463269	92	7mer-m8	mRNA
35	lincRNA.623	2.37256	0.728998	14	7mer-A1	lincRNA
36	sinu (MRE1)	2.4004	0.572016	122	7mer-m8	mRNA	Y/Y
37	xit (MRE1)	2.44179	1.84447	68	7mer-m8	mRNA
38	Gli	2.44708	0.440031	39	7mer-A1	mRNA	Y/Y
39	Tsf2	2.61123	0.534233	68	7mer-m8	mRNA
40	ND-B16.6	2.81025	0.836838	84	7mer-A1	mRNA	Y/Y
41	emp	2.85167	1.92943	43	7mer-m8	mRNA
42	Ilp8	2.85206	2.51254	27	8mer	mRNA
43	CG13088	3.6078	0.736655	81	7mer-m8	mRNA	Y/Y
44	lincRNA.903	3.68294	1.28352	13	G:U wobble	lincRNA
45	CG8121	4.00006	0.460327	12	8mer	mRNA		high
46	CG31195 (MRE2)	4.40572	0.519599	84	8mer	mRNA
47	mthl5	4.56981	0.548025	63	7mer-A1	mRNA	Y/Y
48	Cah2	4.72499	1.85694	17	7mer-m8	mRNA
49	lincRNA.786	6.99183	0.537122	4	7mer-A1	lincRNA
50	lincRNA.677 (MRE2)	7.39817	1.64337	6	7mer-m8	lincRNA
51	pck	7.6825	0.538048	43	7mer-A1	mRNA	Y/Y
52	Ptp99A	8.13545	0.635285	110	7mer-m8	mRNA
53	Drd	8.50216	1.31266	29	8mer	mRNA
54	cold	11.9444	0.777882	77	7mer-A1	mRNA	Y/Y
55	santa-maria	12.7924	0.269235	4	7mer-A1	mRNA	Y/Y
56	crok	14.0694	0.722845	74	8mer	mRNA	Y/Y
57	crim	14.4768	0.973302	51	8mer	mRNA
58	CG10217	14.6298	0.75491	88	7mer-m8	mRNA
59	CG12880	22.462	1.31252	92	8mer	mRNA	Y/Y
Supplementary Data 9. MRE-score distribution across miR-184 targets. Weighted normalized MRE-score (MRE-score), corresponding standard deviations, UDP counts and MRE-score group partitions are shown. miR-184 MREs reported by (Kertesz et al.,)31 and (Hong et al.,)32 were used for validation purposes.
